# Supplementary material for: Modularity in Protein Complex and Drug Interactions Reveals New Polypharmacological Properties
Source: PLoS One. 2012 Jan 18;7(1):e30028. doi: 10.1371/journal.pone.0030028 (PMC3261189; doi:10.1371/journal.pone.0030028)
Supplement: Information S1 — Data of the drug – complex bipartite network. This file can be readily imported into the Cytoscape software for visualization by using the “Import Network from Table” command. Each row in the data file represents a connection between a drug and a complex. Column 1 contains DrugBank drug identifiers, column 2 contains CORUM complex identifiers. (TXT) [file pone.0030028.s001.txt]

Drug_ID	Complex_ID
DB00002	CORUM_1095
DB00002	CORUM_1185
DB00002	CORUM_2369
DB00002	CORUM_2453
DB00002	CORUM_2454
DB00002	CORUM_2542
DB00002	CORUM_2909
DB00002	CORUM_2910
DB00002	CORUM_3678
DB00002	CORUM_5171
DB00004	CORUM_1515
DB00004	CORUM_1707
DB00005	CORUM_0120
DB00005	CORUM_2909
DB00005	CORUM_2910
DB00008	CORUM_0552
DB00009	CORUM_0143
DB00009	CORUM_0725
DB00009	CORUM_1223
DB00009	CORUM_1226
DB00009	CORUM_1227
DB00009	CORUM_2318
DB00009	CORUM_2319
DB00009	CORUM_2322
DB00009	CORUM_2343
DB00009	CORUM_2351
DB00009	CORUM_2375
DB00009	CORUM_2376
DB00009	CORUM_2383
DB00009	CORUM_2709
DB00009	CORUM_2710
DB00009	CORUM_2850
DB00009	CORUM_3162
DB00009	CORUM_5217
DB00011	CORUM_0552
DB00012	CORUM_5442
DB00012	CORUM_5446
DB00013	CORUM_0845
DB00013	CORUM_2343
DB00013	CORUM_2826
DB00013	CORUM_3117
DB00014	CORUM_2486
DB00015	CORUM_0725
DB00015	CORUM_1223
DB00015	CORUM_1226
DB00015	CORUM_1227
DB00015	CORUM_2318
DB00015	CORUM_2319
DB00015	CORUM_2322
DB00015	CORUM_2343
DB00015	CORUM_2351
DB00015	CORUM_2375
DB00015	CORUM_2376
DB00015	CORUM_2383
DB00015	CORUM_2850
DB00015	CORUM_3162
DB00015	CORUM_5217
DB00016	CORUM_5442
DB00016	CORUM_5446
DB00018	CORUM_0552
DB00019	CORUM_5388
DB00022	CORUM_0552
DB00025	CORUM_0143
DB00025	CORUM_0929
DB00025	CORUM_1223
DB00025	CORUM_1226
DB00025	CORUM_1227
DB00025	CORUM_1335
DB00025	CORUM_2709
DB00025	CORUM_2710
DB00025	CORUM_2721
DB00025	CORUM_3082
DB00025	CORUM_3162
DB00025	CORUM_5217
DB00028	CORUM_2909
DB00028	CORUM_2910
DB00029	CORUM_0143
DB00029	CORUM_0725
DB00029	CORUM_1223
DB00029	CORUM_1226
DB00029	CORUM_1227
DB00029	CORUM_2318
DB00029	CORUM_2319
DB00029	CORUM_2322
DB00029	CORUM_2343
DB00029	CORUM_2351
DB00029	CORUM_2375
DB00029	CORUM_2376
DB00029	CORUM_2383
DB00029	CORUM_2709
DB00029	CORUM_2710
DB00029	CORUM_2850
DB00029	CORUM_3162
DB00029	CORUM_5217
DB00030	CORUM_0722
DB00030	CORUM_0723
DB00030	CORUM_1093
DB00030	CORUM_1250
DB00030	CORUM_1372
DB00030	CORUM_1488
DB00030	CORUM_2577
DB00030	CORUM_2849
DB00030	CORUM_2850
DB00030	CORUM_3269
DB00030	CORUM_3853
DB00030	CORUM_5099
DB00030	CORUM_5143
DB00030	CORUM_5146
DB00030	CORUM_5611
DB00030	CORUM_5656
DB00030	CORUM_5663
DB00031	CORUM_0143
DB00031	CORUM_0725
DB00031	CORUM_1223
DB00031	CORUM_1226
DB00031	CORUM_1227
DB00031	CORUM_2318
DB00031	CORUM_2319
DB00031	CORUM_2322
DB00031	CORUM_2343
DB00031	CORUM_2351
DB00031	CORUM_2375
DB00031	CORUM_2376
DB00031	CORUM_2383
DB00031	CORUM_2709
DB00031	CORUM_2710
DB00031	CORUM_2850
DB00031	CORUM_3162
DB00031	CORUM_5217
DB00032	CORUM_2486
DB00034	CORUM_0552
DB00036	CORUM_3162
DB00039	CORUM_2563
DB00039	CORUM_3059
DB00039	CORUM_3104
DB00039	CORUM_4062
DB00039	CORUM_5646
DB00039	CORUM_5647
DB00039	CORUM_5648
DB00039	CORUM_5649
DB00039	CORUM_5658
DB00039	CORUM_5689
DB00039	CORUM_5696
DB00039	CORUM_5698
DB00039	CORUM_5701
DB00039	CORUM_5731
DB00039	CORUM_5734
DB00039	CORUM_5745
DB00039	CORUM_5746
DB00041	CORUM_1515
DB00041	CORUM_1707
DB00042	CORUM_0707
DB00042	CORUM_0730
DB00042	CORUM_0731
DB00042	CORUM_0733
DB00042	CORUM_0793
DB00042	CORUM_0794
DB00042	CORUM_0797
DB00042	CORUM_1137
DB00042	CORUM_1138
DB00042	CORUM_1139
DB00042	CORUM_1874
DB00044	CORUM_2486
DB00046	CORUM_0722
DB00046	CORUM_0723
DB00046	CORUM_1250
DB00046	CORUM_1372
DB00046	CORUM_1488
DB00046	CORUM_2849
DB00046	CORUM_2850
DB00046	CORUM_3269
DB00046	CORUM_3853
DB00046	CORUM_5099
DB00046	CORUM_5143
DB00046	CORUM_5146
DB00046	CORUM_5611
DB00046	CORUM_5656
DB00046	CORUM_5663
DB00047	CORUM_0722
DB00047	CORUM_0723
DB00047	CORUM_1093
DB00047	CORUM_1250
DB00047	CORUM_1372
DB00047	CORUM_1488
DB00047	CORUM_2577
DB00047	CORUM_2849
DB00047	CORUM_2850
DB00047	CORUM_3269
DB00047	CORUM_3853
DB00047	CORUM_5099
DB00047	CORUM_5143
DB00047	CORUM_5146
DB00047	CORUM_5611
DB00047	CORUM_5656
DB00047	CORUM_5663
DB00048	CORUM_3059
DB00050	CORUM_2486
DB00051	CORUM_2909
DB00051	CORUM_2910
DB00052	CORUM_3157
DB00052	CORUM_3161
DB00054	CORUM_2355
DB00054	CORUM_2356
DB00054	CORUM_2358
DB00054	CORUM_2359
DB00054	CORUM_2362
DB00054	CORUM_2363
DB00054	CORUM_2364
DB00054	CORUM_2365
DB00054	CORUM_2366
DB00054	CORUM_2369
DB00054	CORUM_2370
DB00054	CORUM_2373
DB00054	CORUM_2374
DB00054	CORUM_2376
DB00054	CORUM_2377
DB00054	CORUM_2378
DB00054	CORUM_2379
DB00054	CORUM_2381
DB00054	CORUM_2382
DB00054	CORUM_2816
DB00054	CORUM_2826
DB00054	CORUM_2846
DB00054	CORUM_2849
DB00054	CORUM_2872
DB00054	CORUM_2882
DB00054	CORUM_2896
DB00054	CORUM_2909
DB00054	CORUM_2910
DB00054	CORUM_3103
DB00054	CORUM_3115
DB00055	CORUM_0845
DB00056	CORUM_2909
DB00056	CORUM_2910
DB00058	CORUM_5388
DB00061	CORUM_2480
DB00061	CORUM_2529
DB00061	CORUM_2534
DB00061	CORUM_2535
DB00061	CORUM_2536
DB00061	CORUM_2540
DB00061	CORUM_2542
DB00061	CORUM_2892
DB00061	CORUM_2893
DB00061	CORUM_2895
DB00061	CORUM_2917
DB00061	CORUM_2922
DB00061	CORUM_2957
DB00061	CORUM_3096
DB00061	CORUM_3186
DB00065	CORUM_0120
DB00068	CORUM_0552
DB00069	CORUM_0552
DB00070	CORUM_1379
DB00070	CORUM_2342
DB00070	CORUM_3026
DB00070	CORUM_3027
DB00070	CORUM_3042
DB00071	CORUM_0722
DB00071	CORUM_0723
DB00071	CORUM_1093
DB00071	CORUM_1250
DB00071	CORUM_1372
DB00071	CORUM_1488
DB00071	CORUM_2577
DB00071	CORUM_2849
DB00071	CORUM_2850
DB00071	CORUM_3269
DB00071	CORUM_3853
DB00071	CORUM_5099
DB00071	CORUM_5143
DB00071	CORUM_5146
DB00071	CORUM_5611
DB00071	CORUM_5656
DB00071	CORUM_5663
DB00072	CORUM_1095
DB00072	CORUM_1185
DB00072	CORUM_2369
DB00072	CORUM_2453
DB00072	CORUM_2454
DB00072	CORUM_2528
DB00072	CORUM_2542
DB00072	CORUM_2909
DB00072	CORUM_2910
DB00072	CORUM_3678
DB00072	CORUM_5171
DB00073	CORUM_2565
DB00073	CORUM_2879
DB00073	CORUM_2909
DB00073	CORUM_2910
DB00074	CORUM_1707
DB00074	CORUM_2909
DB00074	CORUM_2910
DB00075	CORUM_2909
DB00075	CORUM_2910
DB00078	CORUM_2565
DB00078	CORUM_2879
DB00078	CORUM_2909
DB00078	CORUM_2910
DB00081	CORUM_2565
DB00081	CORUM_2879
DB00081	CORUM_2909
DB00081	CORUM_2910
DB00082	CORUM_3157
DB00082	CORUM_3161
DB00083	CORUM_0706
DB00083	CORUM_0707
DB00083	CORUM_0793
DB00083	CORUM_0794
DB00083	CORUM_1137
DB00083	CORUM_1138
DB00083	CORUM_1139
DB00083	CORUM_1874
DB00086	CORUM_2343
DB00087	CORUM_2909
DB00087	CORUM_2910
DB00091	CORUM_2559
DB00091	CORUM_5843
DB00092	CORUM_2909
DB00092	CORUM_2910
DB00095	CORUM_2909
DB00095	CORUM_2910
DB00097	CORUM_2486
DB00099	CORUM_5388
DB00100	CORUM_0143
DB00100	CORUM_2709
DB00100	CORUM_2710
DB00100	CORUM_3162
DB00102	CORUM_0143
DB00102	CORUM_1096
DB00102	CORUM_2401
DB00102	CORUM_2426
DB00102	CORUM_2476
DB00102	CORUM_2551
DB00102	CORUM_2709
DB00102	CORUM_2710
DB00102	CORUM_2846
DB00102	CORUM_3183
DB00105	CORUM_0552
DB00108	CORUM_1810
DB00108	CORUM_2417
DB00108	CORUM_2418
DB00108	CORUM_2419
DB00108	CORUM_2420
DB00108	CORUM_2421
DB00108	CORUM_2422
DB00108	CORUM_2423
DB00108	CORUM_2424
DB00108	CORUM_2426
DB00108	CORUM_2428
DB00108	CORUM_2909
DB00108	CORUM_2910
DB00110	CORUM_2909
DB00110	CORUM_2910
DB00111	CORUM_1707
DB00111	CORUM_2909
DB00111	CORUM_2910
DB00112	CORUM_2909
DB00112	CORUM_2910
DB00112	CORUM_2972
DB00112	CORUM_4062
DB00112	CORUM_5696
DB00112	CORUM_5698
DB00112	CORUM_5701
DB00114	CORUM_2863
DB00120	CORUM_2390
DB00120	CORUM_3035
DB00122	CORUM_2537
DB00123	CORUM_3040
DB00125	CORUM_0550
DB00125	CORUM_0753
DB00125	CORUM_5714
DB00125	CORUM_5716
DB00125	CORUM_5718
DB00126	CORUM_0472
DB00126	CORUM_5276
DB00126	CORUM_5277
DB00128	CORUM_3040
DB00130	CORUM_2242
DB00130	CORUM_2243
DB00130	CORUM_2375
DB00130	CORUM_2376
DB00130	CORUM_2383
DB00130	CORUM_2390
DB00130	CORUM_3035
DB00130	CORUM_3040
DB00131	CORUM_0518
DB00131	CORUM_0621
DB00131	CORUM_0771
DB00131	CORUM_3181
DB00131	CORUM_3189
DB00131	CORUM_3190
DB00131	CORUM_3191
DB00133	CORUM_2863
DB00134	CORUM_3040
DB00136	CORUM_0548
DB00136	CORUM_0549
DB00136	CORUM_1230
DB00139	CORUM_0393
DB00139	CORUM_0394
DB00139	CORUM_0472
DB00142	CORUM_1993
DB00142	CORUM_2272
DB00142	CORUM_3040
DB00142	CORUM_5385
DB00142	CORUM_5409
DB00142	CORUM_5641
DB00142	CORUM_5747
DB00142	CORUM_5748
DB00144	CORUM_1185
DB00144	CORUM_2537
DB00144	CORUM_2839
DB00144	CORUM_2843
DB00145	CORUM_5641
DB00146	CORUM_0548
DB00146	CORUM_0549
DB00146	CORUM_1230
DB00147	CORUM_1085
DB00147	CORUM_1086
DB00148	CORUM_5615
DB00149	CORUM_3040
DB00153	CORUM_0548
DB00153	CORUM_0549
DB00153	CORUM_1230
DB00154	CORUM_1439
DB00154	CORUM_2003
DB00155	CORUM_0432
DB00155	CORUM_0550
DB00155	CORUM_0753
DB00155	CORUM_5714
DB00155	CORUM_5716
DB00155	CORUM_5718
DB00157	CORUM_0178
DB00157	CORUM_0280
DB00157	CORUM_2884
DB00157	CORUM_2886
DB00157	CORUM_2898
DB00157	CORUM_2901
DB00157	CORUM_2903
DB00157	CORUM_2904
DB00157	CORUM_2905
DB00157	CORUM_2906
DB00157	CORUM_2914
DB00157	CORUM_2919
DB00157	CORUM_2920
DB00157	CORUM_2936
DB00157	CORUM_2938
DB00157	CORUM_2939
DB00157	CORUM_2942
DB00157	CORUM_2943
DB00157	CORUM_2948
DB00157	CORUM_5385
DB00159	CORUM_1439
DB00159	CORUM_2003
DB00160	CORUM_2390
DB00160	CORUM_3035
DB00163	CORUM_1543
DB00163	CORUM_1544
DB00163	CORUM_2537
DB00163	CORUM_5211
DB00163	CORUM_5876
DB00165	CORUM_1085
DB00165	CORUM_1086
DB00167	CORUM_3040
DB00170	CORUM_3162
DB00171	CORUM_0771
DB00171	CORUM_1248
DB00171	CORUM_1700
DB00171	CORUM_2156
DB00171	CORUM_2159
DB00171	CORUM_2162
DB00171	CORUM_2811
DB00171	CORUM_3847
DB00171	CORUM_5718
DB00171	CORUM_5816
DB00172	CORUM_0351
DB00172	CORUM_0472
DB00172	CORUM_3040
DB00172	CORUM_5385
DB00172	CORUM_5843
DB00175	CORUM_5342
DB00176	CORUM_5414
DB00176	CORUM_5416
DB00176	CORUM_5418
DB00176	CORUM_5419
DB00176	CORUM_5420
DB00176	CORUM_5421
DB00176	CORUM_5422
DB00180	CORUM_4216
DB00181	CORUM_5418
DB00182	CORUM_5747
DB00182	CORUM_5748
DB00184	CORUM_2258
DB00186	CORUM_5809
DB00187	CORUM_0879
DB00187	CORUM_4869
DB00188	CORUM_0032
DB00188	CORUM_0181
DB00188	CORUM_0191
DB00188	CORUM_0192
DB00188	CORUM_0193
DB00188	CORUM_0194
DB00189	CORUM_5809
DB00195	CORUM_0879
DB00195	CORUM_4869
DB00198	CORUM_1379
DB00210	CORUM_0548
DB00210	CORUM_0549
DB00210	CORUM_5198
DB00210	CORUM_5367
DB00216	CORUM_5411
DB00216	CORUM_5412
DB00216	CORUM_5414
DB00216	CORUM_5415
DB00216	CORUM_5416
DB00216	CORUM_5417
DB00216	CORUM_5418
DB00216	CORUM_5419
DB00216	CORUM_5420
DB00216	CORUM_5421
DB00216	CORUM_5422
DB00217	CORUM_5747
DB00217	CORUM_5748
DB00218	CORUM_0924
DB00218	CORUM_1098
DB00218	CORUM_1099
DB00218	CORUM_1111
DB00218	CORUM_1183
DB00218	CORUM_1728
DB00221	CORUM_0879
DB00221	CORUM_4869
DB00226	CORUM_5747
DB00226	CORUM_5748
DB00228	CORUM_0178
DB00228	CORUM_0563
DB00228	CORUM_0668
DB00228	CORUM_0672
DB00228	CORUM_1787
DB00228	CORUM_2884
DB00228	CORUM_2886
DB00228	CORUM_2901
DB00228	CORUM_2903
DB00228	CORUM_2904
DB00228	CORUM_2905
DB00228	CORUM_2919
DB00228	CORUM_2939
DB00228	CORUM_2943
DB00228	CORUM_5809
DB00230	CORUM_1617
DB00232	CORUM_0668
DB00232	CORUM_0672
DB00237	CORUM_5809
DB00241	CORUM_5809
DB00244	CORUM_1439
DB00244	CORUM_2003
DB00246	CORUM_0879
DB00246	CORUM_4869
DB00246	CORUM_5411
DB00246	CORUM_5412
DB00246	CORUM_5414
DB00246	CORUM_5416
DB00246	CORUM_5417
DB00246	CORUM_5418
DB00246	CORUM_5419
DB00246	CORUM_5420
DB00246	CORUM_5421
DB00246	CORUM_5422
DB00247	CORUM_5414
DB00247	CORUM_5416
DB00247	CORUM_5418
DB00247	CORUM_5419
DB00247	CORUM_5420
DB00247	CORUM_5421
DB00247	CORUM_5422
DB00255	CORUM_0441
DB00255	CORUM_1054
DB00255	CORUM_2124
DB00255	CORUM_2470
DB00255	CORUM_2657
DB00255	CORUM_2670
DB00255	CORUM_2699
DB00255	CORUM_2700
DB00255	CORUM_5862
DB00264	CORUM_0879
DB00264	CORUM_4869
DB00269	CORUM_0441
DB00269	CORUM_1054
DB00269	CORUM_2124
DB00269	CORUM_2470
DB00269	CORUM_2657
DB00269	CORUM_2670
DB00269	CORUM_2699
DB00269	CORUM_2700
DB00269	CORUM_5862
DB00273	CORUM_5809
DB00276	CORUM_0924
DB00276	CORUM_1098
DB00276	CORUM_1099
DB00276	CORUM_1111
DB00276	CORUM_1183
DB00276	CORUM_1728
DB00279	CORUM_0066
DB00279	CORUM_0535
DB00279	CORUM_5367
DB00279	CORUM_5615
DB00281	CORUM_1095
DB00281	CORUM_1185
DB00281	CORUM_2369
DB00281	CORUM_2453
DB00281	CORUM_2454
DB00281	CORUM_2542
DB00281	CORUM_3678
DB00281	CORUM_5171
DB00284	CORUM_5386
DB00285	CORUM_5414
DB00285	CORUM_5415
DB00285	CORUM_5416
DB00285	CORUM_5417
DB00285	CORUM_5418
DB00285	CORUM_5419
DB00285	CORUM_5420
DB00285	CORUM_5421
DB00285	CORUM_5422
DB00286	CORUM_0441
DB00286	CORUM_1054
DB00286	CORUM_2124
DB00286	CORUM_2470
DB00286	CORUM_2657
DB00286	CORUM_2670
DB00286	CORUM_2699
DB00286	CORUM_2700
DB00286	CORUM_5862
DB00288	CORUM_4216
DB00290	CORUM_0212
DB00290	CORUM_0362
DB00290	CORUM_0363
DB00290	CORUM_0365
DB00290	CORUM_1004
DB00290	CORUM_1085
DB00290	CORUM_1086
DB00290	CORUM_1108
DB00290	CORUM_2196
DB00290	CORUM_5243
DB00292	CORUM_5809
DB00294	CORUM_0441
DB00294	CORUM_1054
DB00294	CORUM_2124
DB00294	CORUM_2470
DB00294	CORUM_2657
DB00294	CORUM_2670
DB00294	CORUM_2699
DB00294	CORUM_2700
DB00294	CORUM_5862
DB00304	CORUM_0441
DB00304	CORUM_1054
DB00304	CORUM_2124
DB00304	CORUM_2470
DB00304	CORUM_2657
DB00304	CORUM_2670
DB00304	CORUM_2699
DB00304	CORUM_2700
DB00304	CORUM_5862
DB00306	CORUM_5809
DB00307	CORUM_0548
DB00307	CORUM_0549
DB00307	CORUM_5367
DB00309	CORUM_1231
DB00309	CORUM_3055
DB00312	CORUM_5809
DB00315	CORUM_5411
DB00315	CORUM_5412
DB00315	CORUM_5414
DB00315	CORUM_5415
DB00315	CORUM_5416
DB00315	CORUM_5417
DB00316	CORUM_1439
DB00316	CORUM_2003
DB00317	CORUM_1095
DB00317	CORUM_1185
DB00317	CORUM_2369
DB00317	CORUM_2453
DB00317	CORUM_2454
DB00317	CORUM_2542
DB00317	CORUM_3678
DB00317	CORUM_5171
DB00320	CORUM_5411
DB00320	CORUM_5412
DB00320	CORUM_5414
DB00320	CORUM_5415
DB00320	CORUM_5416
DB00320	CORUM_5417
DB00321	CORUM_5747
DB00321	CORUM_5748
DB00328	CORUM_1439
DB00328	CORUM_2003
DB00335	CORUM_0879
DB00335	CORUM_4869
DB00349	CORUM_5809
DB00350	CORUM_2003
DB00351	CORUM_0441
DB00351	CORUM_1054
DB00351	CORUM_2124
DB00351	CORUM_2470
DB00351	CORUM_2657
DB00351	CORUM_2670
DB00351	CORUM_2699
DB00351	CORUM_2700
DB00351	CORUM_5862
DB00356	CORUM_0668
DB00356	CORUM_0672
DB00360	CORUM_0550
DB00360	CORUM_0753
DB00360	CORUM_5714
DB00360	CORUM_5716
DB00360	CORUM_5718
DB00361	CORUM_1335
DB00361	CORUM_1400
DB00363	CORUM_5414
DB00363	CORUM_5416
DB00363	CORUM_5418
DB00363	CORUM_5419
DB00363	CORUM_5420
DB00363	CORUM_5421
DB00363	CORUM_5422
DB00367	CORUM_0441
DB00367	CORUM_1054
DB00367	CORUM_2124
DB00367	CORUM_2470
DB00367	CORUM_2657
DB00367	CORUM_2670
DB00367	CORUM_2699
DB00367	CORUM_2700
DB00367	CORUM_5862
DB00368	CORUM_0668
DB00368	CORUM_0672
DB00368	CORUM_0687
DB00368	CORUM_0879
DB00368	CORUM_3830
DB00368	CORUM_4869
DB00368	CORUM_5747
DB00368	CORUM_5748
DB00370	CORUM_5414
DB00370	CORUM_5416
DB00370	CORUM_5418
DB00370	CORUM_5419
DB00370	CORUM_5420
DB00370	CORUM_5421
DB00370	CORUM_5422
DB00370	CORUM_5747
DB00370	CORUM_5748
DB00371	CORUM_5809
DB00373	CORUM_0668
DB00373	CORUM_0672
DB00373	CORUM_0687
DB00373	CORUM_0879
DB00373	CORUM_3830
DB00373	CORUM_4869
DB00380	CORUM_0924
DB00380	CORUM_1098
DB00380	CORUM_1099
DB00380	CORUM_1111
DB00380	CORUM_1183
DB00380	CORUM_1728
DB00385	CORUM_0924
DB00385	CORUM_1098
DB00385	CORUM_1099
DB00385	CORUM_1111
DB00385	CORUM_1183
DB00385	CORUM_1728
DB00396	CORUM_0441
DB00396	CORUM_1054
DB00396	CORUM_2124
DB00396	CORUM_2470
DB00396	CORUM_2657
DB00396	CORUM_2670
DB00396	CORUM_2699
DB00396	CORUM_2700
DB00396	CORUM_5862
DB00397	CORUM_5747
DB00397	CORUM_5748
DB00398	CORUM_1539
DB00398	CORUM_4062
DB00398	CORUM_5211
DB00398	CORUM_5696
DB00398	CORUM_5698
DB00398	CORUM_5740
DB00398	CORUM_5772
DB00398	CORUM_5872
DB00398	CORUM_5873
DB00398	CORUM_5877
DB00398	CORUM_5919
DB00398	CORUM_5920
DB00398	CORUM_5921
DB00398	CORUM_5922
DB00398	CORUM_5923
DB00398	CORUM_5924
DB00398	CORUM_5925
DB00398	CORUM_5928
DB00401	CORUM_1617
DB00404	CORUM_5809
DB00407	CORUM_1256
DB00418	CORUM_5809
DB00421	CORUM_0786
DB00421	CORUM_3634
DB00425	CORUM_5809
DB00436	CORUM_0668
DB00436	CORUM_0672
DB00443	CORUM_4216
DB00444	CORUM_0924
DB00444	CORUM_1098
DB00444	CORUM_1099
DB00444	CORUM_1111
DB00444	CORUM_1183
DB00444	CORUM_1728
DB00445	CORUM_0924
DB00445	CORUM_1098
DB00445	CORUM_1099
DB00445	CORUM_1111
DB00445	CORUM_1183
DB00445	CORUM_1728
DB00449	CORUM_5747
DB00449	CORUM_5748
DB00451	CORUM_0066
DB00451	CORUM_0535
DB00451	CORUM_5367
DB00451	CORUM_5615
DB00459	CORUM_0548
DB00459	CORUM_0549
DB00459	CORUM_5198
DB00459	CORUM_5367
DB00461	CORUM_1439
DB00461	CORUM_2003
DB00463	CORUM_5809
DB00465	CORUM_1439
DB00465	CORUM_2003
DB00466	CORUM_5809
DB00467	CORUM_0924
DB00467	CORUM_1098
DB00467	CORUM_1099
DB00467	CORUM_1111
DB00467	CORUM_1183
DB00467	CORUM_1728
DB00469	CORUM_1439
DB00469	CORUM_2003
DB00474	CORUM_5809
DB00475	CORUM_5809
DB00480	CORUM_1439
DB00481	CORUM_0441
DB00481	CORUM_1054
DB00481	CORUM_2124
DB00481	CORUM_2470
DB00481	CORUM_2657
DB00481	CORUM_2670
DB00481	CORUM_2699
DB00481	CORUM_2700
DB00481	CORUM_5862
DB00482	CORUM_1439
DB00484	CORUM_5747
DB00484	CORUM_5748
DB00487	CORUM_0924
DB00487	CORUM_1098
DB00487	CORUM_1099
DB00487	CORUM_1111
DB00487	CORUM_1183
DB00487	CORUM_1728
DB00490	CORUM_5414
DB00490	CORUM_5416
DB00490	CORUM_5418
DB00490	CORUM_5419
DB00490	CORUM_5420
DB00490	CORUM_5421
DB00490	CORUM_5422
DB00491	CORUM_5386
DB00499	CORUM_2159
DB00499	CORUM_2160
DB00500	CORUM_1439
DB00500	CORUM_2003
DB00506	CORUM_0441
DB00506	CORUM_1054
DB00506	CORUM_2124
DB00506	CORUM_2470
DB00506	CORUM_2657
DB00506	CORUM_2670
DB00506	CORUM_2699
DB00506	CORUM_2700
DB00506	CORUM_5862
DB00521	CORUM_0668
DB00521	CORUM_0672
DB00521	CORUM_0687
DB00521	CORUM_0879
DB00521	CORUM_3830
DB00521	CORUM_4869
DB00523	CORUM_0548
DB00523	CORUM_0549
DB00523	CORUM_5198
DB00523	CORUM_5367
DB00527	CORUM_1223
DB00527	CORUM_2242
DB00527	CORUM_4158
DB00527	CORUM_5189
DB00527	CORUM_5526
DB00530	CORUM_1095
DB00530	CORUM_1185
DB00530	CORUM_2369
DB00530	CORUM_2453
DB00530	CORUM_2454
DB00530	CORUM_2542
DB00530	CORUM_3678
DB00530	CORUM_5171
DB00533	CORUM_1439
DB00533	CORUM_2003
DB00537	CORUM_0924
DB00537	CORUM_1098
DB00537	CORUM_1099
DB00537	CORUM_1111
DB00537	CORUM_1183
DB00537	CORUM_1728
DB00539	CORUM_0441
DB00539	CORUM_1054
DB00539	CORUM_2124
DB00539	CORUM_2470
DB00539	CORUM_2657
DB00539	CORUM_2670
DB00539	CORUM_2699
DB00539	CORUM_2700
DB00539	CORUM_5862
DB00541	CORUM_1335
DB00541	CORUM_1400
DB00554	CORUM_2003
DB00562	CORUM_0668
DB00562	CORUM_0672
DB00568	CORUM_1617
DB00570	CORUM_1335
DB00570	CORUM_1400
DB00570	CORUM_1816
DB00570	CORUM_2692
DB00570	CORUM_2693
DB00570	CORUM_2694
DB00570	CORUM_2695
DB00570	CORUM_2699
DB00570	CORUM_2700
DB00570	CORUM_2708
DB00571	CORUM_0668
DB00571	CORUM_0672
DB00571	CORUM_0687
DB00571	CORUM_0879
DB00571	CORUM_3830
DB00571	CORUM_4869
DB00571	CORUM_5414
DB00571	CORUM_5415
DB00571	CORUM_5416
DB00571	CORUM_5417
DB00571	CORUM_5418
DB00571	CORUM_5419
DB00571	CORUM_5420
DB00571	CORUM_5421
DB00571	CORUM_5422
DB00573	CORUM_1439
DB00573	CORUM_2003
DB00575	CORUM_5747
DB00575	CORUM_5748
DB00580	CORUM_1439
DB00586	CORUM_1439
DB00586	CORUM_2003
DB00588	CORUM_4216
DB00589	CORUM_5414
DB00589	CORUM_5416
DB00589	CORUM_5418
DB00589	CORUM_5419
DB00589	CORUM_5420
DB00589	CORUM_5421
DB00589	CORUM_5422
DB00598	CORUM_0668
DB00598	CORUM_0672
DB00598	CORUM_0687
DB00598	CORUM_0879
DB00598	CORUM_3830
DB00598	CORUM_4869
DB00599	CORUM_5809
DB00603	CORUM_0441
DB00603	CORUM_1054
DB00603	CORUM_2124
DB00603	CORUM_2470
DB00603	CORUM_2657
DB00603	CORUM_2670
DB00603	CORUM_2699
DB00603	CORUM_2700
DB00603	CORUM_5862
DB00605	CORUM_0055
DB00605	CORUM_1439
DB00605	CORUM_1700
DB00605	CORUM_2003
DB00605	CORUM_2798
DB00605	CORUM_5922
DB00606	CORUM_0668
DB00606	CORUM_0672
DB00612	CORUM_0668
DB00612	CORUM_0672
DB00612	CORUM_0687
DB00612	CORUM_0879
DB00612	CORUM_3830
DB00612	CORUM_4869
DB00615	CORUM_2112
DB00615	CORUM_2721
DB00615	CORUM_4158
DB00615	CORUM_5199
DB00615	CORUM_5212
DB00615	CORUM_5234
DB00615	CORUM_5266
DB00615	CORUM_5268
DB00615	CORUM_5269
DB00615	CORUM_5286
DB00615	CORUM_5622
DB00615	CORUM_5716
DB00615	CORUM_5718
DB00619	CORUM_1096
DB00619	CORUM_2476
DB00619	CORUM_2487
DB00619	CORUM_2551
DB00619	CORUM_2811
DB00619	CORUM_3183
DB00619	CORUM_5407
DB00621	CORUM_2159
DB00621	CORUM_2160
DB00623	CORUM_1223
DB00623	CORUM_2242
DB00623	CORUM_4158
DB00623	CORUM_5189
DB00623	CORUM_5526
DB00624	CORUM_2159
DB00624	CORUM_2160
DB00626	CORUM_2710
DB00628	CORUM_5809
DB00629	CORUM_5747
DB00629	CORUM_5748
DB00631	CORUM_1003
DB00631	CORUM_1004
DB00631	CORUM_1005
DB00631	CORUM_1098
DB00631	CORUM_1099
DB00631	CORUM_1100
DB00631	CORUM_1107
DB00631	CORUM_1108
DB00631	CORUM_1111
DB00633	CORUM_5747
DB00633	CORUM_5748
DB00635	CORUM_4216
DB00641	CORUM_0055
DB00641	CORUM_0120
DB00641	CORUM_0553
DB00641	CORUM_0725
DB00641	CORUM_0815
DB00641	CORUM_0816
DB00641	CORUM_2153
DB00641	CORUM_2709
DB00641	CORUM_2972
DB00641	CORUM_3043
DB00641	CORUM_3153
DB00641	CORUM_3710
DB00641	CORUM_3711
DB00641	CORUM_4062
DB00641	CORUM_5342
DB00641	CORUM_5696
DB00641	CORUM_5698
DB00641	CORUM_5701
DB00651	CORUM_0518
DB00651	CORUM_0621
DB00655	CORUM_0441
DB00655	CORUM_1054
DB00655	CORUM_2124
DB00655	CORUM_2470
DB00655	CORUM_2657
DB00655	CORUM_2670
DB00655	CORUM_2699
DB00655	CORUM_2700
DB00655	CORUM_5862
DB00656	CORUM_5414
DB00656	CORUM_5416
DB00656	CORUM_5418
DB00656	CORUM_5419
DB00656	CORUM_5420
DB00656	CORUM_5421
DB00656	CORUM_5422
DB00656	CORUM_5747
DB00656	CORUM_5748
DB00663	CORUM_4216
DB00665	CORUM_2159
DB00665	CORUM_2160
DB00668	CORUM_0668
DB00668	CORUM_0672
DB00668	CORUM_0687
DB00668	CORUM_0879
DB00668	CORUM_3830
DB00668	CORUM_4869
DB00669	CORUM_5411
DB00669	CORUM_5412
DB00669	CORUM_5414
DB00669	CORUM_5415
DB00669	CORUM_5416
DB00669	CORUM_5417
DB00675	CORUM_0441
DB00675	CORUM_1054
DB00675	CORUM_2124
DB00675	CORUM_2470
DB00675	CORUM_2657
DB00675	CORUM_2670
DB00675	CORUM_2699
DB00675	CORUM_2700
DB00675	CORUM_5862
DB00683	CORUM_5809
DB00685	CORUM_0924
DB00685	CORUM_1098
DB00685	CORUM_1099
DB00685	CORUM_1111
DB00685	CORUM_1183
DB00685	CORUM_1728
DB00686	CORUM_1069
DB00687	CORUM_0786
DB00687	CORUM_3634
DB00690	CORUM_5809
DB00692	CORUM_5747
DB00692	CORUM_5748
DB00696	CORUM_5411
DB00696	CORUM_5412
DB00696	CORUM_5414
DB00696	CORUM_5415
DB00696	CORUM_5416
DB00696	CORUM_5417
DB00696	CORUM_5747
DB00696	CORUM_5748
DB00697	CORUM_5747
DB00697	CORUM_5748
DB00700	CORUM_0786
DB00700	CORUM_3634
DB00707	CORUM_2909
DB00707	CORUM_2910
DB00712	CORUM_1439
DB00712	CORUM_2003
DB00720	CORUM_3055
DB00734	CORUM_0879
DB00734	CORUM_4869
DB00741	CORUM_4216
DB00749	CORUM_1439
DB00749	CORUM_2003
DB00751	CORUM_5747
DB00751	CORUM_5748
DB00753	CORUM_0178
DB00753	CORUM_0563
DB00753	CORUM_1223
DB00753	CORUM_1787
DB00753	CORUM_2242
DB00753	CORUM_2884
DB00753	CORUM_2886
DB00753	CORUM_2901
DB00753	CORUM_2903
DB00753	CORUM_2904
DB00753	CORUM_2905
DB00753	CORUM_2919
DB00753	CORUM_2939
DB00753	CORUM_2943
DB00753	CORUM_4158
DB00753	CORUM_5189
DB00753	CORUM_5526
DB00753	CORUM_5809
DB00755	CORUM_0548
DB00755	CORUM_0549
DB00755	CORUM_5367
DB00759	CORUM_1088
DB00759	CORUM_2007
DB00762	CORUM_1004
DB00762	CORUM_1005
DB00762	CORUM_1098
DB00762	CORUM_1099
DB00762	CORUM_1106
DB00762	CORUM_1111
DB00762	CORUM_1760
DB00762	CORUM_3055
DB00764	CORUM_4216
DB00769	CORUM_4216
DB00773	CORUM_0924
DB00773	CORUM_1098
DB00773	CORUM_1099
DB00773	CORUM_1111
DB00773	CORUM_1183
DB00773	CORUM_1728
DB00774	CORUM_0668
DB00774	CORUM_0672
DB00775	CORUM_2355
DB00775	CORUM_2356
DB00775	CORUM_2358
DB00775	CORUM_2359
DB00775	CORUM_2362
DB00775	CORUM_2363
DB00775	CORUM_2364
DB00775	CORUM_2365
DB00775	CORUM_2366
DB00775	CORUM_2369
DB00775	CORUM_2370
DB00775	CORUM_2373
DB00775	CORUM_2374
DB00775	CORUM_2376
DB00775	CORUM_2377
DB00775	CORUM_2378
DB00775	CORUM_2379
DB00775	CORUM_2381
DB00775	CORUM_2382
DB00775	CORUM_2816
DB00775	CORUM_2826
DB00775	CORUM_2846
DB00775	CORUM_2849
DB00775	CORUM_2872
DB00775	CORUM_2882
DB00775	CORUM_2896
DB00775	CORUM_3058
DB00775	CORUM_3059
DB00775	CORUM_3103
DB00775	CORUM_3115
DB00783	CORUM_0441
DB00783	CORUM_1054
DB00783	CORUM_2124
DB00783	CORUM_2470
DB00783	CORUM_2657
DB00783	CORUM_2670
DB00783	CORUM_2699
DB00783	CORUM_2700
DB00783	CORUM_5862
DB00784	CORUM_1439
DB00784	CORUM_2003
DB00786	CORUM_2709
DB00786	CORUM_2798
DB00788	CORUM_1439
DB00788	CORUM_2003
DB00794	CORUM_5809
DB00799	CORUM_0548
DB00799	CORUM_0549
DB00799	CORUM_5198
DB00799	CORUM_5367
DB00800	CORUM_5747
DB00800	CORUM_5748
DB00801	CORUM_5809
DB00808	CORUM_0520
DB00812	CORUM_1439
DB00814	CORUM_1439
DB00816	CORUM_0668
DB00816	CORUM_0672
DB00816	CORUM_0687
DB00816	CORUM_3830
DB00818	CORUM_5809
DB00821	CORUM_1439
DB00823	CORUM_0441
DB00823	CORUM_1054
DB00823	CORUM_2124
DB00823	CORUM_2470
DB00823	CORUM_2657
DB00823	CORUM_2670
DB00823	CORUM_2699
DB00823	CORUM_2700
DB00823	CORUM_5862
DB00829	CORUM_5809
DB00834	CORUM_4216
DB00836	CORUM_1223
DB00836	CORUM_1617
DB00836	CORUM_2242
DB00836	CORUM_4158
DB00836	CORUM_5189
DB00836	CORUM_5526
DB00836	CORUM_5641
DB00837	CORUM_5809
DB00841	CORUM_0879
DB00841	CORUM_4869
DB00842	CORUM_5809
DB00849	CORUM_5809
DB00850	CORUM_1223
DB00850	CORUM_2242
DB00850	CORUM_4158
DB00850	CORUM_5189
DB00850	CORUM_5526
DB00851	CORUM_1003
DB00851	CORUM_1098
DB00851	CORUM_1099
DB00851	CORUM_1100
DB00851	CORUM_1107
DB00851	CORUM_1108
DB00851	CORUM_1111
DB00852	CORUM_0668
DB00852	CORUM_0672
DB00852	CORUM_0687
DB00852	CORUM_3830
DB00852	CORUM_5747
DB00852	CORUM_5748
DB00858	CORUM_0441
DB00858	CORUM_1054
DB00858	CORUM_2124
DB00858	CORUM_2159
DB00858	CORUM_2160
DB00858	CORUM_2470
DB00858	CORUM_2657
DB00858	CORUM_2670
DB00858	CORUM_2699
DB00858	CORUM_2700
DB00858	CORUM_3157
DB00858	CORUM_3161
DB00858	CORUM_5862
DB00861	CORUM_1439
DB00861	CORUM_2003
DB00865	CORUM_5747
DB00865	CORUM_5748
DB00866	CORUM_0668
DB00866	CORUM_0672
DB00866	CORUM_0687
DB00866	CORUM_0879
DB00866	CORUM_3830
DB00866	CORUM_4869
DB00866	CORUM_5414
DB00866	CORUM_5416
DB00866	CORUM_5418
DB00866	CORUM_5419
DB00866	CORUM_5420
DB00866	CORUM_5421
DB00866	CORUM_5422
DB00867	CORUM_0668
DB00867	CORUM_0672
DB00867	CORUM_0687
DB00867	CORUM_3830
DB00870	CORUM_1439
DB00870	CORUM_2003
DB00871	CORUM_0668
DB00871	CORUM_0672
DB00871	CORUM_0687
DB00871	CORUM_3830
DB00873	CORUM_4216
DB00880	CORUM_0668
DB00880	CORUM_0672
DB00882	CORUM_0441
DB00882	CORUM_1054
DB00882	CORUM_2124
DB00882	CORUM_2470
DB00882	CORUM_2657
DB00882	CORUM_2670
DB00882	CORUM_2699
DB00882	CORUM_2700
DB00882	CORUM_5862
DB00887	CORUM_0681
DB00887	CORUM_0682
DB00887	CORUM_0683
DB00887	CORUM_0687
DB00890	CORUM_0441
DB00890	CORUM_1054
DB00890	CORUM_2124
DB00890	CORUM_2470
DB00890	CORUM_2657
DB00890	CORUM_2670
DB00890	CORUM_2699
DB00890	CORUM_2700
DB00890	CORUM_5862
DB00898	CORUM_5809
DB00901	CORUM_0668
DB00901	CORUM_0672
DB00901	CORUM_0687
DB00901	CORUM_3830
DB00910	CORUM_0548
DB00910	CORUM_0549
DB00910	CORUM_1230
DB00914	CORUM_0771
DB00918	CORUM_5411
DB00918	CORUM_5412
DB00918	CORUM_5414
DB00918	CORUM_5415
DB00918	CORUM_5416
DB00918	CORUM_5417
DB00925	CORUM_1223
DB00925	CORUM_2242
DB00925	CORUM_4158
DB00925	CORUM_5189
DB00925	CORUM_5526
DB00926	CORUM_0548
DB00926	CORUM_0549
DB00926	CORUM_5198
DB00926	CORUM_5367
DB00928	CORUM_0860
DB00928	CORUM_0862
DB00928	CORUM_1470
DB00928	CORUM_1488
DB00928	CORUM_1490
DB00928	CORUM_1491
DB00928	CORUM_5117
DB00928	CORUM_5695
DB00935	CORUM_5747
DB00935	CORUM_5748
DB00936	CORUM_1439
DB00936	CORUM_2003
DB00938	CORUM_0668
DB00938	CORUM_0672
DB00938	CORUM_0687
DB00938	CORUM_3830
DB00939	CORUM_1439
DB00939	CORUM_2003
DB00945	CORUM_1439
DB00945	CORUM_2003
DB00947	CORUM_0441
DB00947	CORUM_1054
DB00947	CORUM_2124
DB00947	CORUM_2470
DB00947	CORUM_2657
DB00947	CORUM_2670
DB00947	CORUM_2699
DB00947	CORUM_2700
DB00947	CORUM_5862
DB00949	CORUM_5641
DB00952	CORUM_5411
DB00952	CORUM_5412
DB00952	CORUM_5414
DB00952	CORUM_5415
DB00952	CORUM_5416
DB00952	CORUM_5417
DB00953	CORUM_5411
DB00953	CORUM_5412
DB00953	CORUM_5414
DB00953	CORUM_5415
DB00953	CORUM_5416
DB00953	CORUM_5417
DB00957	CORUM_0441
DB00957	CORUM_1054
DB00957	CORUM_2124
DB00957	CORUM_2470
DB00957	CORUM_2657
DB00957	CORUM_2670
DB00957	CORUM_2699
DB00957	CORUM_2700
DB00957	CORUM_5862
DB00959	CORUM_4216
DB00960	CORUM_0668
DB00960	CORUM_0672
DB00960	CORUM_0687
DB00960	CORUM_0879
DB00960	CORUM_3830
DB00960	CORUM_4869
DB00960	CORUM_5414
DB00960	CORUM_5415
DB00960	CORUM_5416
DB00960	CORUM_5417
DB00960	CORUM_5418
DB00960	CORUM_5419
DB00960	CORUM_5420
DB00960	CORUM_5421
DB00960	CORUM_5422
DB00962	CORUM_5809
DB00963	CORUM_1439
DB00963	CORUM_2003
DB00964	CORUM_5747
DB00964	CORUM_5748
DB00968	CORUM_5747
DB00968	CORUM_5748
DB00977	CORUM_0441
DB00977	CORUM_1054
DB00977	CORUM_2124
DB00977	CORUM_2470
DB00977	CORUM_2657
DB00977	CORUM_2670
DB00977	CORUM_2699
DB00977	CORUM_2700
DB00977	CORUM_5862
DB00978	CORUM_0924
DB00978	CORUM_1098
DB00978	CORUM_1099
DB00978	CORUM_1111
DB00978	CORUM_1183
DB00978	CORUM_1728
DB00980	CORUM_1976
DB00980	CORUM_1977
DB00980	CORUM_1978
DB00982	CORUM_5198
DB00983	CORUM_0668
DB00983	CORUM_0672
DB00983	CORUM_0687
DB00983	CORUM_3830
DB00984	CORUM_2159
DB00984	CORUM_2160
DB00987	CORUM_0362
DB00987	CORUM_1085
DB00987	CORUM_1086
DB00987	CORUM_2198
DB00988	CORUM_0879
DB00988	CORUM_4869
DB00991	CORUM_1439
DB00992	CORUM_2909
DB00992	CORUM_2910
DB00995	CORUM_2055
DB00995	CORUM_2056
DB00995	CORUM_2100
DB00995	CORUM_2101
DB00995	CORUM_2104
DB00995	CORUM_2105
DB00995	CORUM_2118
DB00995	CORUM_2121
DB00995	CORUM_2727
DB00995	CORUM_5194
DB00995	CORUM_5233
DB00995	CORUM_5234
DB00995	CORUM_5266
DB00995	CORUM_5828
DB00995	CORUM_5844
DB00997	CORUM_0924
DB00997	CORUM_1098
DB00997	CORUM_1099
DB00997	CORUM_1111
DB00997	CORUM_1183
DB00997	CORUM_1728
DB00998	CORUM_5411
DB00998	CORUM_5412
DB00998	CORUM_5414
DB00998	CORUM_5415
DB00998	CORUM_5416
DB00998	CORUM_5417
DB00999	CORUM_0668
DB00999	CORUM_0672
DB01001	CORUM_0668
DB01001	CORUM_0672
DB01001	CORUM_0687
DB01001	CORUM_3830
DB01003	CORUM_0668
DB01003	CORUM_0672
DB01006	CORUM_0441
DB01006	CORUM_1054
DB01006	CORUM_1185
DB01006	CORUM_2124
DB01006	CORUM_2470
DB01006	CORUM_2528
DB01006	CORUM_2657
DB01006	CORUM_2670
DB01006	CORUM_2699
DB01006	CORUM_2700
DB01006	CORUM_5862
DB01009	CORUM_1439
DB01009	CORUM_2003
DB01014	CORUM_1439
DB01014	CORUM_2003
DB01016	CORUM_0681
DB01016	CORUM_0682
DB01016	CORUM_0683
DB01016	CORUM_0687
DB01017	CORUM_1248
DB01017	CORUM_2709
DB01017	CORUM_2972
DB01017	CORUM_4062
DB01017	CORUM_5696
DB01017	CORUM_5698
DB01017	CORUM_5701
DB01017	CORUM_5816
DB01018	CORUM_5747
DB01018	CORUM_5748
DB01021	CORUM_0668
DB01021	CORUM_0672
DB01023	CORUM_1223
DB01023	CORUM_2242
DB01023	CORUM_4158
DB01023	CORUM_5189
DB01023	CORUM_5526
DB01028	CORUM_0178
DB01028	CORUM_0563
DB01028	CORUM_1787
DB01028	CORUM_2884
DB01028	CORUM_2886
DB01028	CORUM_2901
DB01028	CORUM_2903
DB01028	CORUM_2904
DB01028	CORUM_2905
DB01028	CORUM_2919
DB01028	CORUM_2939
DB01028	CORUM_2943
DB01028	CORUM_5809
DB01029	CORUM_1816
DB01029	CORUM_2692
DB01029	CORUM_2693
DB01029	CORUM_2694
DB01029	CORUM_2695
DB01029	CORUM_2699
DB01029	CORUM_2700
DB01029	CORUM_2708
DB01030	CORUM_1004
DB01030	CORUM_1005
DB01030	CORUM_1098
DB01030	CORUM_1099
DB01030	CORUM_1106
DB01030	CORUM_1111
DB01030	CORUM_1760
DB01030	CORUM_3055
DB01035	CORUM_0860
DB01035	CORUM_0862
DB01035	CORUM_1470
DB01035	CORUM_1488
DB01035	CORUM_1490
DB01035	CORUM_1491
DB01035	CORUM_5117
DB01035	CORUM_5695
DB01041	CORUM_0575
DB01041	CORUM_1439
DB01041	CORUM_2084
DB01041	CORUM_2086
DB01041	CORUM_3045
DB01041	CORUM_5193
DB01041	CORUM_5230
DB01041	CORUM_5232
DB01041	CORUM_5233
DB01041	CORUM_5460
DB01041	CORUM_5461
DB01041	CORUM_5464
DB01041	CORUM_5492
DB01043	CORUM_5641
DB01044	CORUM_0924
DB01044	CORUM_1098
DB01044	CORUM_1099
DB01044	CORUM_1111
DB01044	CORUM_1183
DB01044	CORUM_1728
DB01049	CORUM_5414
DB01049	CORUM_5416
DB01049	CORUM_5418
DB01049	CORUM_5419
DB01049	CORUM_5420
DB01049	CORUM_5421
DB01049	CORUM_5422
DB01050	CORUM_1439
DB01050	CORUM_2003
DB01059	CORUM_0924
DB01059	CORUM_1098
DB01059	CORUM_1099
DB01059	CORUM_1111
DB01059	CORUM_1183
DB01059	CORUM_1728
DB01064	CORUM_0055
DB01064	CORUM_0668
DB01064	CORUM_0672
DB01064	CORUM_0687
DB01064	CORUM_0879
DB01064	CORUM_2470
DB01064	CORUM_2480
DB01064	CORUM_2529
DB01064	CORUM_2551
DB01064	CORUM_2574
DB01064	CORUM_2577
DB01064	CORUM_2922
DB01064	CORUM_2944
DB01064	CORUM_3133
DB01064	CORUM_3830
DB01064	CORUM_4869
DB01065	CORUM_0441
DB01065	CORUM_1054
DB01065	CORUM_1062
DB01065	CORUM_1248
DB01065	CORUM_1976
DB01065	CORUM_1978
DB01065	CORUM_2124
DB01065	CORUM_2470
DB01065	CORUM_2657
DB01065	CORUM_2670
DB01065	CORUM_2699
DB01065	CORUM_2700
DB01065	CORUM_5526
DB01065	CORUM_5816
DB01065	CORUM_5830
DB01065	CORUM_5862
DB01068	CORUM_5809
DB01069	CORUM_1223
DB01069	CORUM_2242
DB01069	CORUM_4158
DB01069	CORUM_5189
DB01069	CORUM_5526
DB01070	CORUM_0548
DB01070	CORUM_0549
DB01070	CORUM_1230
DB01073	CORUM_0060
DB01073	CORUM_1003
DB01073	CORUM_1004
DB01073	CORUM_1005
DB01073	CORUM_1062
DB01073	CORUM_1098
DB01073	CORUM_1099
DB01073	CORUM_1100
DB01073	CORUM_1107
DB01073	CORUM_1108
DB01073	CORUM_1111
DB01073	CORUM_5526
DB01073	CORUM_5573
DB01076	CORUM_0387
DB01076	CORUM_0553
DB01076	CORUM_0815
DB01076	CORUM_0816
DB01076	CORUM_1452
DB01076	CORUM_2791
DB01076	CORUM_2792
DB01076	CORUM_2972
DB01076	CORUM_3153
DB01076	CORUM_4062
DB01076	CORUM_5611
DB01076	CORUM_5696
DB01076	CORUM_5698
DB01076	CORUM_5701
DB01079	CORUM_5411
DB01079	CORUM_5412
DB01079	CORUM_5414
DB01079	CORUM_5416
DB01079	CORUM_5417
DB01079	CORUM_5418
DB01079	CORUM_5419
DB01079	CORUM_5420
DB01079	CORUM_5421
DB01079	CORUM_5422
DB01098	CORUM_0550
DB01098	CORUM_0753
DB01098	CORUM_5714
DB01098	CORUM_5716
DB01098	CORUM_5718
DB01099	CORUM_0860
DB01099	CORUM_0862
DB01099	CORUM_1470
DB01099	CORUM_1488
DB01099	CORUM_1490
DB01099	CORUM_1491
DB01099	CORUM_5117
DB01099	CORUM_5695
DB01100	CORUM_1223
DB01100	CORUM_2242
DB01100	CORUM_4158
DB01100	CORUM_5189
DB01100	CORUM_5526
DB01102	CORUM_0879
DB01102	CORUM_4869
DB01104	CORUM_5414
DB01104	CORUM_5416
DB01104	CORUM_5418
DB01104	CORUM_5419
DB01104	CORUM_5420
DB01104	CORUM_5421
DB01104	CORUM_5422
DB01107	CORUM_5809
DB01109	CORUM_3162
DB01110	CORUM_1223
DB01110	CORUM_2242
DB01110	CORUM_4158
DB01110	CORUM_5189
DB01110	CORUM_5526
DB01118	CORUM_0879
DB01118	CORUM_4869
DB01119	CORUM_0668
DB01119	CORUM_0672
DB01120	CORUM_2972
DB01120	CORUM_4062
DB01120	CORUM_5696
DB01120	CORUM_5698
DB01120	CORUM_5701
DB01128	CORUM_2159
DB01128	CORUM_2160
DB01134	CORUM_0786
DB01134	CORUM_3634
DB01136	CORUM_0178
DB01136	CORUM_0668
DB01136	CORUM_0672
DB01136	CORUM_0687
DB01136	CORUM_0879
DB01136	CORUM_2421
DB01136	CORUM_2442
DB01136	CORUM_2914
DB01136	CORUM_2972
DB01136	CORUM_3830
DB01136	CORUM_4062
DB01136	CORUM_4869
DB01136	CORUM_5696
DB01136	CORUM_5698
DB01136	CORUM_5701
DB01137	CORUM_0924
DB01137	CORUM_1098
DB01137	CORUM_1099
DB01137	CORUM_1111
DB01137	CORUM_1183
DB01137	CORUM_1728
DB01151	CORUM_0668
DB01151	CORUM_0672
DB01151	CORUM_0687
DB01151	CORUM_0879
DB01151	CORUM_3830
DB01151	CORUM_4869
DB01154	CORUM_5809
DB01158	CORUM_0668
DB01158	CORUM_0672
DB01158	CORUM_0687
DB01158	CORUM_0879
DB01158	CORUM_3830
DB01158	CORUM_4869
DB01159	CORUM_0178
DB01159	CORUM_0563
DB01159	CORUM_1539
DB01159	CORUM_1612
DB01159	CORUM_1614
DB01159	CORUM_1615
DB01159	CORUM_1617
DB01159	CORUM_1618
DB01159	CORUM_1619
DB01159	CORUM_1620
DB01159	CORUM_2884
DB01159	CORUM_2886
DB01159	CORUM_2901
DB01159	CORUM_2903
DB01159	CORUM_2904
DB01159	CORUM_2905
DB01159	CORUM_2919
DB01159	CORUM_2939
DB01159	CORUM_2943
DB01159	CORUM_5809
DB01165	CORUM_0924
DB01165	CORUM_1098
DB01165	CORUM_1099
DB01165	CORUM_1111
DB01165	CORUM_1183
DB01165	CORUM_1728
DB01169	CORUM_0055
DB01169	CORUM_0057
DB01169	CORUM_0310
DB01169	CORUM_0311
DB01169	CORUM_0312
DB01169	CORUM_0313
DB01169	CORUM_1633
DB01169	CORUM_1816
DB01169	CORUM_2055
DB01169	CORUM_2056
DB01169	CORUM_2100
DB01169	CORUM_2101
DB01169	CORUM_2104
DB01169	CORUM_2105
DB01169	CORUM_2118
DB01169	CORUM_2121
DB01169	CORUM_2156
DB01169	CORUM_2159
DB01169	CORUM_2635
DB01169	CORUM_2692
DB01169	CORUM_2693
DB01169	CORUM_2694
DB01169	CORUM_2695
DB01169	CORUM_2699
DB01169	CORUM_2700
DB01169	CORUM_2708
DB01169	CORUM_2727
DB01169	CORUM_3084
DB01169	CORUM_3087
DB01169	CORUM_3847
DB01169	CORUM_5194
DB01169	CORUM_5226
DB01169	CORUM_5233
DB01169	CORUM_5234
DB01169	CORUM_5266
DB01169	CORUM_5287
DB01169	CORUM_5718
DB01169	CORUM_5828
DB01169	CORUM_5844
DB01170	CORUM_5747
DB01170	CORUM_5748
DB01173	CORUM_5409
DB01174	CORUM_5809
DB01177	CORUM_0924
DB01177	CORUM_1098
DB01177	CORUM_1099
DB01177	CORUM_1111
DB01177	CORUM_1183
DB01177	CORUM_1728
DB01179	CORUM_0924
DB01179	CORUM_1098
DB01179	CORUM_1099
DB01179	CORUM_1111
DB01179	CORUM_1183
DB01179	CORUM_1728
DB01181	CORUM_0860
DB01181	CORUM_0862
DB01181	CORUM_1470
DB01181	CORUM_1488
DB01181	CORUM_1490
DB01181	CORUM_1491
DB01181	CORUM_5117
DB01181	CORUM_5695
DB01183	CORUM_0441
DB01183	CORUM_1054
DB01183	CORUM_2124
DB01183	CORUM_2470
DB01183	CORUM_2657
DB01183	CORUM_2670
DB01183	CORUM_2699
DB01183	CORUM_2700
DB01183	CORUM_3181
DB01183	CORUM_3189
DB01183	CORUM_3190
DB01183	CORUM_3191
DB01183	CORUM_5862
DB01185	CORUM_0441
DB01185	CORUM_1054
DB01185	CORUM_2124
DB01185	CORUM_2159
DB01185	CORUM_2160
DB01185	CORUM_2470
DB01185	CORUM_2657
DB01185	CORUM_2670
DB01185	CORUM_2699
DB01185	CORUM_2700
DB01185	CORUM_3157
DB01185	CORUM_3161
DB01185	CORUM_5862
DB01188	CORUM_1439
DB01188	CORUM_2003
DB01189	CORUM_0178
DB01189	CORUM_0563
DB01189	CORUM_1787
DB01189	CORUM_2884
DB01189	CORUM_2886
DB01189	CORUM_2901
DB01189	CORUM_2903
DB01189	CORUM_2904
DB01189	CORUM_2905
DB01189	CORUM_2919
DB01189	CORUM_2939
DB01189	CORUM_2943
DB01189	CORUM_5809
DB01191	CORUM_5415
DB01191	CORUM_5416
DB01191	CORUM_5417
DB01193	CORUM_0879
DB01193	CORUM_4869
DB01196	CORUM_0441
DB01196	CORUM_1054
DB01196	CORUM_2124
DB01196	CORUM_2470
DB01196	CORUM_2657
DB01196	CORUM_2670
DB01196	CORUM_2699
DB01196	CORUM_2700
DB01196	CORUM_5862
DB01200	CORUM_3181
DB01200	CORUM_3189
DB01200	CORUM_3190
DB01200	CORUM_3191
DB01203	CORUM_0668
DB01203	CORUM_0672
DB01203	CORUM_0687
DB01203	CORUM_0879
DB01203	CORUM_3830
DB01203	CORUM_4869
DB01204	CORUM_0924
DB01204	CORUM_1098
DB01204	CORUM_1099
DB01204	CORUM_1111
DB01204	CORUM_1183
DB01204	CORUM_1728
DB01205	CORUM_5809
DB01208	CORUM_0924
DB01208	CORUM_1098
DB01208	CORUM_1099
DB01208	CORUM_1111
DB01208	CORUM_1183
DB01208	CORUM_1728
DB01210	CORUM_0668
DB01210	CORUM_0672
DB01210	CORUM_0687
DB01210	CORUM_0879
DB01210	CORUM_3830
DB01210	CORUM_4869
DB01214	CORUM_0668
DB01214	CORUM_0672
DB01214	CORUM_0687
DB01214	CORUM_0879
DB01214	CORUM_3830
DB01214	CORUM_4869
DB01216	CORUM_2159
DB01216	CORUM_2160
DB01222	CORUM_4216
DB01224	CORUM_5414
DB01224	CORUM_5416
DB01224	CORUM_5418
DB01224	CORUM_5419
DB01224	CORUM_5420
DB01224	CORUM_5421
DB01224	CORUM_5422
DB01225	CORUM_3162
DB01229	CORUM_1062
DB01229	CORUM_1231
DB01229	CORUM_3055
DB01229	CORUM_5526
DB01234	CORUM_0575
DB01234	CORUM_2084
DB01234	CORUM_2086
DB01234	CORUM_3045
DB01234	CORUM_4216
DB01234	CORUM_5193
DB01234	CORUM_5230
DB01234	CORUM_5232
DB01234	CORUM_5233
DB01234	CORUM_5460
DB01234	CORUM_5461
DB01234	CORUM_5464
DB01234	CORUM_5492
DB01236	CORUM_0178
DB01236	CORUM_0563
DB01236	CORUM_1787
[truncated: 1,691 more rows]
