# Supplementary material for: Modularity in Protein Complex and Drug Interactions Reveals New Polypharmacological Properties
Source: PLoS One. 2012 Jan 18;7(1):e30028. doi: 10.1371/journal.pone.0030028 (PMC3261189; doi:10.1371/journal.pone.0030028)
Supplement: Information S2 — Mapping between DrugBank identifiers and common names of drugs. (XLS) [file pone.0030028.s002.xls]

## Sheet: complexes
CORUM ID	Complex name	Synonym
1	BCL6-HDAC4 complex
2	BCL6-HDAC5 complex
3	BCL6-HDAC7 complex
4	Multisubunit ACTR coactivator complex
10	13S condensin complex
11	BLOC-3 (biogenesis of lysosome-related organelles complex 3)
12	BLOC-2 (biogenesis of lysosome-related organelles complex 2)
13	MUS81-CDS1 complex
15	NCOR complex
23	BLOC-1 (biogenesis of lysosome-related organelles complex 1)
27	Arp2/3 protein complex
29	PA28gamma complex
30	PA28 complex	11S REG
32	PA700 complex	19S complex
33	Prefoldin
36	AP1 adaptor complex
41	Mi-2/NuRD-MTA2 complex
43	Gamma-secretase complex (APH1A, PSEN1, PSENEN, NCSTN variant)
45	Gamma-secretase complex (APH1A, PSEN1, PSENEN, NCSTN variant)
49	DNMT3B complex
54	SIN3 complex	Histone deacetylase complex
55	HDAC4-ERK1 complex
57	HDAC4-ERK2 complex
58	SMRT complex
59	AP3 adapter complex
60	Interferon-stimulated gene factor 3 transcription complex ISGF3
61	Mi2/NuRD complex	Mi2-beta-histone deacetylase complex
62	MeCP1 complex	Mi2/NuRD-MBD2 complex
63	Mitotic 14S cohesin 1 complex
64	Mitotic 14S cohesin 2 complex
66	TRAP complex	thyroid hormone receptor-associated protein complex
67	AP4 adaptor complex
68	BCDX2 complex	RAD51B-RAD51C-RAD51D-XRCC2 complex
71	MRN complex (MRE11-RAD50-NBS1 complex)
72	R/M complex (RAD50-MRE11 complex)
73	MRN complex (MRE11-RAD50-NBN complex)
75	TSC1-TSC2 complex
80	Ubiquitin E3 ligase (Skp1A, Skp2, Cul1, Rbx1)	Cul1-Rbx1-Skp1-Fbox protein Skp2 SCF ubiquitin ligase complex
81	Ubiquitin E3 ligase (SKP1A, FBXW8, CUL7, RBX1)	Cul7-Rbx1-Skp1-F-Fbx29 complex
86	NUMAC complex (nucleosomal methylation activator complex)	CARM1-associated complex
87	Nup 107-160 subcomplex	NPC subcomplex
89	Sec6/8 exocyst complex
91	FA complex (Fanconi anemia complex), cytoplasmic
92	CD28-transactivation complex
93	Anaphase-promoting complex	APC | cyclosome
94	ATP-utilizing chromatin assembly and remodeling factor (hACF) complex
95	Ku antigen-NARG1 complex	OCFRE-binding complex
96	Anaphase-promoting complex	APC | cyclosome
98	p300-MDM2-p53 protein complex
100	hNURF complex
103	RNA polymerase II holoenzyme complex
104	RNA polymerase II core complex
105	Polycomb repressive complex 2 (PRC 2)
107	TFIIH transcription factor complex
112	Prefoldin complex
114	SNAPc (small nuclear RNA-activating protein) complex	PTF
115	Polycomb repressive complex 1 (PRC1, hPRC-H)
116	Polycomb repressive complex 1 (PRC1, hPRC-H)
117	GPR56-CD81-Galphaq/11-Gbeta complex
118	GPI-GnT activity complex
120	Lymphotoxin beta receptor complex
123	Rnase/Mrp complex
126	CCT micro-complex
127	NDC80 kinetochore complex
129	PIDDsome complex
138	Telosome complex	telomere-associated protein complex
140	E-box sequence-binding complex	Bex2 protein complex
142	CD147-gamma-secretase complex (APH-1a, PS-1, PEN-2, NCT variant)
143	APP-FE65-LRP complex
144	Gamma-BAR-AP1 complex
149	PBAF complex (Polybromo- and BAF containing complex)	SWI/SNF complex B
152	TFIIE complex
153	TFIIF complex (transcription factor IIF)
155	TFIID complex
156	Retrotranslocation complex
157	Condensin I complex	canonical condensin complex
159	Condensin I-PARP-1-XRCC1 complex
160	Condensin II
162	Conserved oligomeric Golgi (COG) complex
163	Cohesin-SA2 complex
164	Cohesin-SA1 complex
165	Cohesin-SA1 complex
166	Cohesin-SA2 complex
167	Condensin I complex	canonical condensin complex
173	MRN complex (MRE11-RAD50-NBN complex)	RAD50-MRE11-p95 complex
177	OGT-TRAK1-TRAK2 complex
178	Respiratory chain complex I (holoenzyme), mitochondrial	NADH:ubiquinone oxidoreductase (EC 1.6.5.3)
180	PNUTS-PP1 complex
181	26S proteasome
186	Wave-2 complex
189	BAF complex	SWI/SNF complex A
190	Mitotic checkpoint complex (MCC)	APC/C inhibitory factor
191	20S proteasome
192	PA28-20S proteasome
193	PA700-20S-PA28 complex	proteasome
194	PA28gamma-20S proteasome
201	HUIC complex	BRCA1-BARD1 complex
202	BRCA1-RAD50-MRE11-NBS1 complex
205	Ubiquitin E3 ligase (VHL, TCEB1, TCEB2, CUL2, RBX1)	VHL-Elongin BC-CUL2-RBX1 complex
206	DNA ligase IV-XRCC4 complex
207	Ubiquitin E3 ligase (ASB2, TCEB1, TCEB2, CUL5, RNF7)	Asb2-Elongin BC-Cul5-Rbx2 complex
208	Ubiquitin E3 ligase (ASB1, TCEB1, TCEB2, CUL5, RNF7)	Asb1-Elongin BC-Cul5-Rbx2 complex
209	Ubiquitin E3 ligase (ASB6, TCEB1, TCEB2, CUL5, RNF7)	Asb6-Elongin BC-Cul5-Rbx2 complex
210	Ubiquitin E3 ligase (ASB7, TCEB1, TCEB2, CUL5, RNF7)	Asb7-Elongin BC-Cul5-Rbx2 complex
211	Ubiquitin E3 ligase (ASB12, TCEB1, TCEB2, CUL5, RNF7)	Asb12-Elongin BC-Cul5-Rbx2 complex
212	DNA ligase III-XRCC1 complex
213	DNA ligase IV-XRCC1 complex
214	Ubiquitin E3 ligase (WSB1, TCEB1, TCEB2, CUL5, RBX1)	WSB1-Elongin BC-CUL5-RBX1 complex
217	CRSP complex	cofactor required for Sp1
218	CRSP complex	cofactor required for Sp1
219	CAND1-CUL1-RBX1 complex
220	ARF-Mule complex	ARF-BP1-ARF-NPM1 complex
221	CAND1-CUL2-RBX1 complex
222	CAND1-CUL3-RBX1 complex
223	CAND1-CUL4A-RBX1 complex
224	CAND1-CUL4B-RBX1 complex
226	Ubiquitin E3 ligase (SKP1A, SKP2, CUL1)	SKP1-SKP2-CUL1 complex
227	Ubiquitin E3 ligase (SKP1A, BTRC, CUL1)	Skp1-Btrc-Cul1 complex
228	SMCC complex	SRB/MED-containing cofactor complex
229	NAT complex
230	Mediator complex	Mediator of transcriptional regulation
232	ARC complex	activator-recruited cofactor
234	HuCHRAC complex
236	WICH complex	WSTF-ISWI chromatin remodeling complex
238	SWI-SNF chromatin remodeling-related-BRCA1 complex
240	BRCA1-CTIP-ZBRK1 repressor complex
241	BLOC-3 (biogenesis of lysosome-related organelles complex 3)
242	BRCA1-BACH1 complex
243	RalBP1-CDC2-CCNB1 complex
244	BRAFT complex	BLM complex I
245	FA core complex (Fanconi anemia core complex)
246	BLM complex III	BLM-CIII complex
247	RalBP1-CCNB1-AP2A-NUMB-EPN1 complex
248	BRAFT complex
251	BCDX2 complex	RAD51B-RAD51C-RAD51D-XRCC2 complex
252	RAD51C-XRCC3 complex
253	RAD51C-XRCC3 complex
254	TBPIP/HOP2-MND1 complex
256	RAD51B-RAD51C complex
258	BCDX2 complex	RAD51B-RAD51C-RAD51D-XRCC2 complex
259	RAD51C-XRCC3 complex
260	RAD51B-RAD51C complex
261	RAD51B-RAD51C-RAD51D-XRCC2-XRCC3 complex
262	RAD51L3-XRCC2 complex
263	R/M complex (RAD50-MRE11 complex)
264	R/M complex (RAD50-MRE11 complex)
265	ATR-ATRIP complex
266	RAD17-RFC complex
267	Checkpoint 9-1-1 complex
268	Checkpoint Rad complex	RAD17-RFC-9-1-1 complex
270	RAD17-RFC complex
271	Checkpoint 9-1-1 complex
274	RAD17-RFC-9-1-1 checkpoint supercomplex
275	Checkpoint 9-1-1 complex
276	Checkpoint 9-1-1 complex
277	RFC complex
278	RFC core complex
279	RFC complex (activator A 1 complex)
280	HMGB1-HMGB2-HSC70-ERP60-GAPDH complex
281	NELF complex (Negative elongation factor complex)
282	SNF2h-cohesin-NuRD complex	ISWI (SNF2h)-containing chromatin remodeling complex
283	Sin3 complex	Histone deacetylase complex
284	CRSP complex	Cofactor required for Sp1
285	PCNA-MLH1-PMS1 complex
286	PCNA-MSH2-MSH6 complex
287	ARC-L complex
288	ARC complex	activator-recruited cofactor
289	PCNA-MSH2-MSH6 complex
290	MSH2-MLH1-PMS2-PCNA DNA-repair initiation complex
291	MSH2-MLH1-PMS2 DNA-repair initiation complex
292	MutL-alpha complex	MLH1-PMS2 complex
297	PCNA-DNA polymerase delta complex
298	VEGF transcriptional complex
299	IRF3-CBP complex
300	PC2 complex
301	SMCC complex	SRB/MED-containing cofactor complex
302	INO80 chromatin remodeling complex	INO80 complex
304	SRCAP-associated chromatin remodeling complex
305	40S ribosomal subunit, cytoplasmic	small ribosomal subunit, cytoplasmic
306	Ribosome, cytoplasmic
308	60S ribosomal subunit, cytoplasmic	large ribosomal subunit, cytoplasmic
310	Cell cycle kinase complex CDC2
311	Cell cycle kinase complex CDK2
312	Cell cycle kinase complex CDK4
313	Cell cycle kinase complex CDK5
314	PCNA-p21 complex
315	28S ribosomal subunit, mitochondrial	Small ribosomal subunit, mitochondrial
320	55S ribosome, mitochondrial
322	DNA-PK-Ku complex	DNA-PK-Ku70-Ku80 complex
324	39S ribosomal subunit, mitochondrial	Large ribosomal subunit, mitochondrial
328	Ku antigen complex	Ku70-Ku80 complex | Ku complex
330	PSF-p54(nrb) complex
331	MRN complex (MRE11-RAD50-NBN complex)
335	p54(nrb)-PSF-matrin3 complex
336	DNA ligase IV-XRCC4-AHNK complex	AHNAK-LX complex
338	40S ribosomal subunit, cytoplasmic	small ribosomal subunit, cytoplasmic
343	Sarcoglycan-sarcospan complex SG-SPN
344	DNA ligase IV-XRCC4 complex (LX complex)
345	DNA ligase IV-XRCC4 complex (LX complex)
350	DNA ligase IV-XRCC4-PNK complex
351	Spliceosome	U2-type spliceosome
352	DNA ligase IV-XRCC4 complex
353	DNA ligase IV-condensin complex
354	DNA ligase IV-XRCC4 complex
355	DNA-PK-Ku antigen complex
356	DNA-PK-Ku antigen complex
357	DNA-PK-Ku antigen complex
359	DNA ligase IV-XRCC4-XLF complex
360	Artemis-DNA-PK complex
361	Artemis-DNA-PK complex
362	DNA ligase III-XRCC1-PNK-DNA-pol III multiprotein complex
363	DNA ligase III-XRCC1 complex
365	DNA ligase III-XRCC1 complex
368	ERCC1-ERCC4-MSH2 complex
369	MSH2-MSH6-PMS2-MLH1 complex	MMR complex 2
370	MSH2-MSH6-PMS1-MLH1 complex	MMR complex 1
374	MSH2-MSH6 complex	MutS-alpha complex
375	MSH2-MSH3 complex	MutS-beta complex
376	PCNA-MutS-alpha-MutL-alpha-DNA complex	PCNA-MSH2-MSH6-MLH1-PMS2 complex
377	PCNA-MutS-alpha-DNA initial complex	PCNA-MSH2-MSH6 complex
378	MutS-beta complex	MSH2-MSH3 complex
379	MutL-alpha complex	MLH1-PMS2 complex
380	MutL-beta complex	MLH1-PMS1 complex
386	Ubiquitin E3 ligase (UBADC1, RNF123)	KPC complex |KPC1-KPC2 ubiquitin-protein ligase
387	MCM complex
389	ORC complex (origin recognition complex)
390	Ubiquitin E3 ligase (SKP1A, FBXW2, CUL1)	SCF(hFBW2) E3 complex
391	Ubiquitin E3 ligase (DDB1, CUL4A, RBX1)	Ddb1-Cul4a-Roc1 complex
393	Succinyl-CoA synthetase, GDP-forming	succinyl-CoA ligase
394	Succinyl-CoA synthetase, ADP-forming	succinyl-CoA ligase
404	Isocitrate dehydrogenase, cytoplasmic
407	Guanylyl cyclase, soluble (GUCY1A2, GUCY1B3)
408	Guanylyl cyclase, soluble (GUCY1A3, GUCY1B3)
415	EXO1-MLH1-PMS2 complex
419	Farnesyltransferase
422	Beta-dystroglycan-caveolin-3 complex
423	EXO1-MLH1-PMS2 complex
424	EXO1-MLH1-PCNA complex
425	MSH4-MSH5-GPS2 complex
426	Meprin A	PABA peptide hydrolase
428	Molybdopterin synthase
429	Phosphatidylinositol 3-kinase complex (PIK3C3, PIK3R4)
430	18S U11/U12 snRNP
431	MSH2-MSH6-PMS2-MLH1 complex	MutS(alpha)-MutL(alpha)-heteroduplex complex
432	N-NOS-CHIP-HSP70-1 complex
433	BASC complex (BRCA1-associated genome surveillance complex)
434	BASC (Ab 80) complex (BRCA1-associated genome surveillance complex)
435	BASC (Ab 81) complex (BRCA1-associated genome surveillance complex)
436	BASC (Ab C-20) complex (BRCA1-associated genome surveillance complex)
438	GCN5-TRRAP histone acetyltransferase complex	GCN5-TRRAP-HAT complex
441	TFTC-type histone acetyl transferase complex
443	BP-SMAD complex
445	TFTC complex (TATA-binding protein-free TAF-II-containing complex)
455	TFTC complex (TATA-binding protein-free TAF-II-containing complex)
456	TFTC complex (TATA-binding protein-free TAF-II-containing complex)
459	TFTC complex (TATA-binding protein-free TAF-II-containing complex)
460	CRB1-MPP5-INADL complex
461	MPP4-MPP5-CRB1 complex
462	TFTC complex (TATA-binding protein-free TAF-II-containing complex)
463	TFIID-beta complex	TFIID(beta) transcription factor complex
466	Gamma-secretase complex (APH1A, PSEN1, PSENEN, NCSTN)
467	Gamma-secretase complex (APH1B, PSEN2, PSENEN, NCSTN)
468	Gamma-secretase complex (APH1A, PSEN2, PSENEN, NCSTN)
469	TFIID-beta complex	TFIID(beta) transcription factor complex
470	TFTC complex (TATA-binding protein-free TAF-II-containing complex)
471	PCAF complex	PCAF histone acetylase-associated complex
472	Prolyl 4-hydroxylase (alpha(I)-type)
474	Prolyl 4-hydroxylase (alpha(III)-type)
475	STAGA complex (SPT3-TAF9-GCN5 acetyltransferase complex)	STAGA coactivator complex
476	STAGA complex (SPT3-TAF9-GCN5 acetyltransferase complex)	STAGA coactivator complex
477	PCAF complex	PCAF histone acetylase-associated complex
478	STAGA core complex (SPT3-TAF9-GCN5 acetyltransferase complex)
484	TFIID complex
485	TFIID complex, B-cell specific
486	WIP-WASp-actin-myosin-IIa complex
489	TFIIA complex
490	TFIIA complex
492	DA complex	TFIID-TFIIA complex
493	DAB complex	TFIID-TFIIA-TFIIB complex
497	TAF4-TAF12 subcomplex of TFIID complex
508	TFIID complex
509	TFIID complex
513	TFTC complex (TATA-binding protein-free TAF-II-containing complex)
514	TFIID-beta complex
517	Kinase-scaffold-phosphatase complex, PKA-AKAP79-CaN
518	AKAP250-PKA-PDE4D complex
519	AMY-1-S-AKAP84-RII-beta complex
520	KCNQ1 macromolecular complex
521	Polycystin-1-E-cadherin-beta-catenin complex
522	Polycystin-1-E-cadherin-beta-catenin-Flotillin-2 complex
525	TIP60 histone acetylase complex
527	TRPC3-TRPC4 channel complex, redox-sensitive
528	NuA4/Tip60 HAT complex
529	NuA4/Tip60 HAT complex
531	XPA-ERCC1-ERCC4 complex
533	IMP3-IMP4-MPP10 complex
535	TRAP complex	thyroid hormone receptor-associated protein complex
536	TRPC1-TRPC3-TRPC7 complex
541	IGF1-IGFBP3-ALS complex
547	SMCC complex	SRB/MED-containing cofactor complex
548	DRIP complex	vitamine-D-receptor interacting protein complex
549	DRIP complex	vitamine-D-receptor interacting protein complex
550	NOS3-CAV1-NOSTRIN complex
551	TDT-TDIF2-core-histone complex
552	IFNB1-IFNAR1-IFNAR2- complex
553	RHOA-IP3R-TRPC1 complex
554	PBAF complex (Polybromo- and BAF containing complex)	SWI/SNF complex B
555	BAF complex	SWI/SNF-A complex
556	PBAF complex (Polybromo- and BAF containing complex)	SWI/SNF complex B
557	TRP1-G alpha-11-IP3R3-CAV1 signaling complex
558	Channel complex TRPM6-TRPM7
559	Decapping complex
561	LSm1-7 complex
562	LSm2-8 complex
563	F1F0-ATP synthase (EC 3.6.3.14), mitochondrial	Complex V | F1F0 ATPase
564	BAF complex	SWI/SNF complex A
565	PBAF complex (Polybromo- and BAF containing complex)	SWI/SNF complex B
566	BAF complex	SWI/SNF complex A
570	p300-CBP-p270-SWI/SNF complex
571	p300-CBP-p270 complex
575	ABIN2-NFKB1-MAP3K8 complex
577	FHL2-p53-HIPK2 complex
585	Mi2/NuRD-BCL6-MTA3 complex
587	NuRD.1 complex	nucleosome remodeling and histone deacetylation complex
591	SAP complex (Sin3-associated protein complex)
592	SAP complex (Sin3-associated protein complex)	mSin3A corepressor complex
595	Kv4.2-DPP10 channel complex
596	SIN3-HDAC-SAP30-ARID4 complex
605	TIM (TIMM17ab, TIMM23, TIMM44) complex, mitochondrial
610	MSL complex
612	CTF18-CTF8-DCC1 complex
613	CTF18-CTF8-DCC1-RFC3 complex
614	NRD complex (Nucleosome remodeling and deacetylation complex)
615	Ubiquitin E3 ligase (SKP1A, SKP2, CUL1)
617	CASK-LIN7C-APBA1 complex
618	MRN complex (MRE11-RAD50-NBN complex)
619	MRE11A-RAD50-NBN-TRF2 complex
620	CoREST-HDAC complex
621	AKAP250-PKA-PDE4D complex
622	Ubiquitin E3 ligase (VHL, TCEB1, TCEB2, CUL2)
623	TIM (TIMM9, TIMM10) complex, mitochondrial
624	LSD1-CoREST complex
626	LSD1 complex
627	MRN-TRRAP complex (MRE11A-RAD50-NBN-TRRAP complex)
629	BLM-TRF2 complex
631	Tacc1-chTOG-AuroraA complex
632	Anti-HDAC2 complex
633	anti-BHC110 complex
634	XFIM complex
635	AGPS-GNPAT complex
636	BHC complex	BRAF-histone deacetylase complex, BRAF-HDAC complex
639	RANBPM-Muskelin-TWA1-HSMpp8 complex
641	RANBPM-SMP1 complex
642	CtBP complex
643	CtBP core complex
644	ASPP1-SAM68 complex
646	HDAC1-associated protein complex
648	HDAC1-associated core complex cI
649	HDAC1-associated core complex cII
650	HDAC2-asscociated core complex
652	AP3-BLOC1 complex
654	BLOC1-BLOC2 complex
655	HSF1-HSF2 complex
656	VPS35-VPS29-VPS26A complex
657	Retromer complex (SNX1, SNX2, VPS35, VPS29, VPS26A)
659	MeCP1 complex	Mi2/NuRD-MBD2 complex
660	TIM (TIMM23, TIMM50) complex, mitochondrial
668	BKCA-beta2AR-AKAP79 signaling complex
672	BKCA-beta2AR complex
678	GINS complex
680	RANBMP-CD39 complex
681	(C-CFTR)2-NHERF-ezrin complex
682	C-CFTR-NHERF(PDZ1 domain)-ezrin complex
683	C-CFTR-NHERF(PDZ2 domain)-ezrin complex
684	PAX9-MSX1 complex
685	MeCP1 complex	Mi2/NuRD-MBD2 complex
687	CFTR-NHERF-beta(2)AR signaling complex
691	SIN3-SAP25 complex
695	SIN3-HDAC-SAP30-ARID4 complex	mSin3A corepressor complex
696	BRMS1-SIN3-HDAC complex
697	BRMS1-RBP1 complex
698	SIN3-HDAC-SAP30-ARID4 complex
702	ARD1-NATH complex
705	SNARE complex (RINT1, ZW10, p31)
706	SNARE complex (HGS, SNAP25, STX13)	HGS-containing complex
707	SNARE complex (VAMP2, SNAP25, STX13)
710	Brg1-associated complex I
711	Brm-associated complex	BRM containing SWI/SNF remodeling complex
713	BRG1-SIN3A complex
714	BRM-SIN3A complex
720	PU.1-SIN3A-HDAC complex
721	PU.1-TBP complex
722	MRG15-PAM14-RB complex
723	MAF1 complex	MRG15-associated factors 1
724	MAF2 complex	MRG15-associated factors 2
725	P2X7 receptor signalling complex
726	DDB2 complex	Ubiquitin E3 ligase
727	CSA complex	Ubiquitin E3 ligase
728	CSA-POLIIa complex	Ubiquitin E3 ligase
729	Ubiquitin E3 ligase (FBXO31, SKP1A, CUL1, RBX1)
730	SNARE complex (STX4, SNAP23, VAMP1)
731	SNARE complex (STX4, SNAP23, VAMP2)
732	SIN3 complex
733	SNARE complex (STX4, VAMP1, VAMP7)
738	SIN3-ING1b complex I
739	SIN3-ING1b complex II
740	Exon junction complex, EIF4A3-MLN51-MAGOH-Y14 (RNA-protein complex)
741	NCOR-HDAC3 complex
742	eIF3 complex (EIF3S6, EIF3S5, EIF3S4, EIF3S3, EIF3S6IP, EIF3S2, EIF3S9, EIF3S12, EIF3S10, EIF3S8, EIF3S1, EIF3S7)
743	SIN3-SAP25 complex
744	Exon junction complex (EIF4A3-MLN51-MAGOH-Y14)	RNA-protein complex
745	NCOR-SIN3-RPD3 complex
746	C/EBPalpha-HNF6 complex
747	NCOR-SIN3-HDAC1 complex
748	TRAF6-TAK1 complex
749	MeCP2-SIN3A-HDAC complex
752	SMRT core complex
753	UTM-SGCE-DAG1-CAV1-NOS3 complex
754	Exon junction complex (EIF4A3-MLN51-UPF3B-MAGOH-Y14)	RNA-protein complex
755	Exon junction complex (F4A3-MLN51-UPF3B-MAGOH-Y14-PYM)	RNA-protein complex
756	Prune-Gelsolin complex
757	Prune-GSK3beta complex
758	Prune/Nm23-H1 complex
760	Apoptosis- and splicing-associated protein complex (ASAP-L), SAP18-RNPS1-Acinus-L
761	Apoptosis- and splicing-associated protein complex (ASAP-S), SAP18-RNPS1-Acinus-S
763	Y14-Magoh complex
764	Dysferlin-affixin complex
769	Exon junction complex (EIF4A3-MLN51-MAGOH-Y14), RNA-protein complex
770	TREX complex
771	NDPKA-AMPKalpha1 complex
772	eIF4AIII-Btz complex
773	Y14-Magoh complex
774	THO complex
775	CBC complex (cap binding complex)
778	LARC complex (LCR-associated remodeling complex)
781	URI complex (Unconventional prefoldin RPB5 Interactor)	Prefoldin-like complex
783	ITCH-FAM/USP9x complex
784	SMG-1-Upf1-eRF1-eRF3 complex (SURF)
785	Exon junction complex	EJC complex
786	MR-UBC9-SRC1 complex
787	NuA4/Tip60-HAT complex B
788	Exosome
789	Exosome
790	DDB complex
793	SNARE complex (VAMP2, SNAP25, STX1a, CPLX1)	Complexin I complex
794	SNARE complex (VAMP2, SNAP25, STX1a, CPLX2)	Complexin II complex
797	SNARE complex (STX11, VAMP2, SNAP23)
798	NuA4/Tip60-HAT complex A
799	DMAP1-associated complex
801	SNARE complex (STX2, SNAP23)
803	BRG1-SIN3A-HDAC containing SWI/SNF remodeling complex I
805	SNARE complex (STX4, SNAP23)
806	BRM-SIN3A-HDAC complex	BRM-Sin3A-HDAC containing SWI/SNF remodeling complex
807	BRG1-associated complex	BRG1 containing SWI/SNF remodeling complex
808	BRM-associated complex	BRM containing SWI/SNF remodeling complex
809	eRF1-eRF3-GTP-Mg(2+) complex
810	FCP1-associated protein complex
811	FCP1-associated protein complex
812	Upf complex (UPF1, UPF2, UPF3a)
813	Upf complex (UPF1, UPF2, UPF3b)
814	Postsplicing complex
815	MRIP-MBS-RHOA complex
816	MRIP-RHOA complex
817	MRIP-MBS complex
819	20S methylosome-SmD complex
820	SNARE complex (STX6, SNAP23)
822	mRNA decay complex (UPF1, UPF2, UPF3B, DCP2, XRN1, XRN2, EXOSC2, EXOSC4, EXOSC10, PARN)
824	Anti-SMN protein complex
825	JBP1-pICln complex
826	PAR-3-VE-cadherin-beta-catenin complex
827	NgR-TROY-LINGO1 complex
828	TRPC1-STIM1-ORAI1 complex
829	PAR-6-VE-cadherin complex, endothelial
831	PAR-6-PAR-3-VE-cadherin complex, endothelial
832	Anti-Sm protein complex
833	6S methyltransferase complex
834	20S methylosome and RG-containing Sm protein complex
835	6S methyltransferase and RG-containing Sm proteins complex
836	20S methyltransferase core complex	methylosome
837	20S methyltransferase complex	methylosome
839	LIN9-BMYB complex
845	PCI-PSA-SCG2 complex
846	RICH1/AMOT polarity complex, Flag-Rich1 precipitated
847	RICH1-PAR3-aPKC polarity complex
848	RICH1/AMOT polarity complex, Flag-Amot precipitated
860	DNMT1-G9a-PCNA complex
862	DNMT1-G9a complex
867	TRAP-SMCC mediator complex
871	BRAF53-BRCA2 complex
873	SNARE complex (STX1A, SNAP29)
874	SNARE complex (VAMP3, VAMP4, VAMP8, STX6)
875	SNARE complex (VAMP3, VAMP4, STX16)
876	SNARE complex (VAMP3, STX6, VTI1A)
877	SNARE complex (VAMP4, STX6, STX16, VTI1a, VTI1b)
879	PRKAC-AKAP5-ADRB1 complex
886	MTA1 complex
888	MTA2 complex
889	MTA1-HDAC core complex
895	hMediator complex (MED23, CDK8, CCNC, MED7)
896	hMediator complex (MED23, CDK8, CCNC)
897	CDK8-CyclinC-Mediator complex
898	Mediator complex 1	High-molecular-mass Mediator complex 1 | 2MDa Mediator complex 1
900	Mediator complex 2	High-molecular-mass Mediator complex 2 | 2MDa Mediator complex 2
903	RET-Rai complex
904	SHC3-GAB1 complex
906	ADAR1-CDK2 complex
909	ARC92-Mediator complex	A-Med complex
910	CRSP-Mediator 2 complex	CRSP-Med 2 complex
915	SNARE complex (SNAP23, STX1A)
917	CERF complex (CECR2-containing remodeling factor complex)
918	PAR3-PAR6-PALS1 complex
919	hNURF complex
921	Remodeling and spacing factor (RSF) complex
923	SNF2L-RSF1 complex
924	Toposome
925	WCRF complex	WCRF/hACF complex
926	SCRIB-LGL2 complex
927	CENP-A nucleosome associated complex	CENP-A NAC complex
928	SCRIB-VANGL2 complex
929	CEN complex	centromer chromatin complex
930	Scrib-beta-PIX-GIT1 complex
933	SCRIB-APC complex
934	FACT-NEK9 complex
936	FACT complex
938	FACT complex, UV-activated	p53 Ser-392 kinase complex
943	Class C Vps complex (VPS11, VPS18, STX7)
944	Class C Vps complex (VPS11, VPS18, VPS16)
947	CDC7-DBF7 complex
955	LLGL2-PAR-6B-PRKCI complex
956	PAR-3-PAR-6B-PRKCI complex
959	LLGL1-PAR-6B-PRKCI complex
964	BRCA1-RAD50-MRE11-NBS1 complex	BRCA1-RAD50-MRE11-p95 complex
972	MRN complex (MRE11-RAD50-NBS1 complex)	RAD50-MRE11-p95 complex | MRE11 complex
974	EED-EZH2 complex	ESC-E(Z) complex | H3-specific methyltransferase complex
994	GAA1-GPI8-PIGT-PIG-PIGS complex
995	Polycomb repressive complex 3 (PRC3)
996	Polycomb repressive complex 2 (PRC2)
997	KIN17-PCNA-RPA70 complex
999	p23 protein complex
1000	TorsinA-TorsinB complex
1003	RC complex (Replication competent complex)
1004	RC complex during S-phase of cell cycle
1005	RC complex during G2/M-phase of cell cycle
1007	CAK core complex (Cdk-activating kinase core complex)
1008	CAK complex (Cdk-activating kinase complex)
1009	TFIIH transcription factor complex
1010	CAK complex (Cdk-activating kinase complex)
1028	HNF4A-SUB1 complex
1029	TFIIH transcription factor complex
1030	CAK-ERCC2 complex
1031	ORC complex (origin recognition complex)
1032	ORC 2-4 complex (origin recognition 2-4 complex)
1033	ORC complex (origin recognition complex)
1034	ORC 2-5 complex (origin recognition 2-5 complex)
1036	TFIIH transcription factor complex
1037	TFIIH transcription factor core complex
1038	ORC 1-5 complex (origin recognition 1-5 complex)
1039	PCNA-PAF complex
1040	p33ING1b-PCNA complex
1042	SRA-SRC-1 ribonucleoprotein complex
1045	Snurportin-CRM1-RanGTP complex
1051	Ubiquitin E3 ligase (SKP1A, SKP2, CUL1, RBX1)
1052	Ubiquitin E3 ligase (FBXW11, SKP1A, CUL1, RBX1)	SCF(HOS)-ROC1 complex
1054	ESR1-RELA-BCL3-NCOA3 complex
1055	ZNF198-PML complex
1056	ZNF198-SUMO1 complex
1057	DIPA-MCRS1 complex
1058	SNX complex (SNX1, SNX6)
1059	Retromer complex (SNX1, SNX2, VPS35, VPS29, VPS26A)
1060	Retromer complex (SNX1, SNX2, VPS35, VPS29, VPS26B)
1062	BAR-BCL2-CASP8 complex
1063	GRASP-GRP1 complex
1064	IFP35-NMI complex
1067	CD8A-LCK complex
1068	12S U11 snRNP
1069	FIF-FGR2 complex
1070	SNX complex (SNX1a, SNX2, SNX4)
1071	PKD2-FPC complex
1072	SNX complex (SNX2), oligomeric
1078	MSH2-MSH6 complex
1079	P-TEFb.1 complex	transcription elongation factor b.1 complex
1080	P-TEFb.2 complex	transcription elongation factor b.2 complex
1081	MRN complex (MRE11-RAD50-NBN complex)
1082	P-TEFb.1 complex	transcription elongation factor b.1 complex
1083	P-TEFb.4 complex	transcription elongation factor b.4 complex
1085	DNA repair complex NEIL2-PNK-Pol(beta)-LigIII(alpha)-XRCC1
1086	DNA repair complex NEIL1-PNK-Pol(beta)-LigIII(alpha)-XRCC1
1087	BIRC5-AURKB-INCENP-EVI5 complex
1088	PRNP-ApolopoproteinE3 complex
1089	VAM1-VELI1 complex
1090	APLG1-Rababtin5 complex
1091	SNX complex (SNX1a, SNX2, SNX4, LEPR)	Leptin receptor complex
1092	PCNA-KU antigen complex	PCNA-Ku70-Ku80 complex
1093	SNX complex (SNX1a, SNX2, SNX4, INSR)	Insulin receptor complex
1095	SNX complex (SNX1a, SNX2, SNX4, EGFR)	EGF receptor complex
1096	SNX complex (SNX1,1a,2,4, PDGF receptor)	PDGF receptor complex
1097	eIF3 complex (EIF3S6, EIF3S5, EIF3S4, EIF3S3, EIF3S6IP, EIF3S2, EIF3S9, EIF3S12, EIF3S10, EIF3S8, EIF3S1, EIF3S7, PCID1)
1098	DNA synthesome complex (13 subunits)
1099	DNA synthesome complex (17 subunits)
1100	DNA polymerase alpha-primase complex
1101	TFIIIC containing complex TFIIIC2
1104	SNX complex (SNX1a, SNX2, SNX4, TFRC)	Transferrin receptor complex
1105	TFIIIC containing complex
1106	TFIIIC containing-TOP1-SUB1 complex
1107	DNA synthesome core complex
1108	DNA synthesome complex (15 subunits)
1111	DNA synthesome complex (17 subunits)
1113	5S-DNA-TFIIIA-TFIIIC2 subcomplex
1114	5S-DNA-TFIIIA-TFIIIC2-TFIIIB subcomplex
1116	CRM1-Survivin-AuroraB mitotic complex
1117	CRM1-Survivin mitotic complex
1118	Chromosomal passenger complex CPC (INCENP, CDCA8, BIRC5, AURKB)
1119	Chromosomal passenger complex CPC (INCENP, CDCA8, BIRC5, AURKB)
1120	Chromosomal passenger complex CPC (INCENP, CDCA8, BIRC5)
1121	WNK1-OSR1 complex
1123	WNK1-SPAk complex
1130	Hip1R-cortactin complex
1131	RFC2-RIalpha complex
1132	RFC2-RIalpha complex
1133	ATR-HDAC2 complex
1134	ATR-HDAC2-CHD4 complex
1137	SNARE complex (VAMP2, SNAP25, STX1a, CPLX1, CPLX3)
1138	SNARE complex (VAMP2, SNAP25, STX1a, CPLX3, CPLX4)
1139	SNARE complex (VAMP2, SNAP25, STX1a, STX3, CPLX1, CPLX3, CPLX4)
1140	Complexin complex (STX3, CPLX1, CPLX3)
1141	CF IIAm complex (Cleavage factor IIAm complex)
1142	SMN complex
1143	SMN complex
1144	Cleavage and polyadenylation factor (CPSF)
1146	Cleavage stimulation factor
1147	Polyadenylation complex (CSTF1, CSTF2, CSTF3, SYMPK CPSF1, CPSF2, CPSF3)
1148	snRNP-free U1A (SF-A) complex
1149	Histone H3.1 complex
1150	Histone H3.3 complex
1152	FA complex (Fanconi anemia complex)
1153	Integrator complex
1154	DSS1 complex
1155	Integrator-RNAPII complex
1158	p33ING1b-p300 complex
1159	p33ING1b-HDAC1 complex
1160	ING1-p300-PCNA complex
1162	Ubiquitin E3 ligase (DDB1, DDB2, CUL4A, CUL4B, RBX1)
1163	ING1-PCNA complex
1165	RNF20-RNF40-UbE2E1 complex	RNF20/40 complex
1166	p400-associated complex
1167	Paf complex	hPAF complex
1168	SKI complex	hSKI complex
1169	SNARE complex (STX4, VAMP8, VAMP3, SNAP23)
1170	cMYC-ATPase-helicase complex
1171	c-MYC-ATPase-helicase complex
1172	CBC complex (cap binding complex)
1173	TIP49-TIP48-BAF53 complex
1174	PHAX-CBC complex (cap binding complex)
1175	TRRAP-BAF53-HAT complex
1176	CRM1-RAN-PHAX-CBC complex (cap binding complex)
1177	Polycomb repressive complex 4 (PRC4)
1178	BCOR complex	Ubiquitin E3 ligase
1179	CENP-A NAC-CAD complex
1181	C complex spliceosome
1182	CDC5L core complex
1183	CDC5L complex
1185	EGFR-containing signaling complex
1186	ESCRT-III complex
1187	ESCRT-II complex
1188	SMRT core complex	TBL1-SMRT-HDAC3 complex
1189	DNA double-strand break end-joining complex
1190	NCBP-NIP1 complex
1191	RNA pol II containing coactivator complex Tat-SF
1192	ESCRT-I complex
1193	Rap1 complex
1194	E2F-6 complex	E2F6.com-1 complex
1195	Exon junction complex (mRNA splicing-dependent)
1196	RAD51C-XRCC3 complex
1197	TRF1-TIN2 complex
1198	TIN2 complex
1199	Oligosaccharyltransferase complex (Stt3A variant)	OST complex
1200	Oligosaccharyltransferase complex (Stt3B variant)	OST complex
1201	TRF1-TIN2 complex
1202	TRF1 telomere length regulation complex
1204	Rap1 complex
1205	TRF2-Rap1 complex III
1206	TRF-Rap1 complex I, 2MD
1207	TRF2-Rap1 complex II
1211	Ubiquitin E3 ligase (AHR, ARNT, DDB1, TBL3, CUL4B, RBX1)	CUL4AhR complex
1214	Ubiquitin E3 ligase (DET1, DDB1, CUL4A, RBX1, COP1)	DCXhDET1-hCOP1 complex
1215	Ubiquitin E3 ligase (FBXW7, CUL1, SKP1A, RBX1)
1217	WRN-TRF2 complex
1218	BLM-TRF2 complex
1219	Tankyrin 1-tankyrin 2-TRF1 complex
1220	TRF2-Ku complex
1221	TFIIA-TRF2 complex
1223	H2AX complex, isolated from cells without IR exposure
1224	Ubiquitin E3 ligase (BMI1, SPOP, CUL3)
1225	Ubiquitin E3 ligase (H2AFY, SPOP, CUL3)
1226	H2AX complex I
1227	H2AX complex II
1230	WINAC complex	WSTF containing complex
1231	FIB-associated protein complex
1232	REST-CoREST-mSIN3A complex
1233	CoREST-HDAC2 complex
1237	BAF complex	SWI/SNF complex A
1238	PBAF complex (Polybromo- and BAF containing complex)	SWI/SNF-B complex
1239	EBAFb complex	ENL-associated BAF250b-containing SWI/SNF complex
1243	Ubiquitin E3 ligase (SPOP, DAXX, CUL3)
1245	Protein phosphatase 4 complex	PPP4 |PPP4c
1248	Apoptosome
1250	pRB-E2F-1 complex
1251	BAF complex	SWI/SNF-A complex
1252	EBAFa complex	ENL-associated BAF250a-containing SWI/SNF complex
1253	Ubiquitin E3 ligase (FBXW7, CUL1, SKP1A, RBX1)
1254	Menin-associated histone methyltransferase complex	menin HMTase complex
1255	Ubiquitin E3 ligase (SIAH1, SIP, SKP1A, TBL1X)
1256	MLL-HCF complex
1257	ALL-1 supercomplex
1258	Ubiquitin E3 ligase (GLMN, FBXW8, SKP1A, RBX1)
1259	Chromatin assembly complex (CAF-1 complex)
1260	Neddylin ligase (FBXO11, SKP1, CUL1, RBX1)
1261	SRm160/300 complex
1287	HNRPF-HNRPH1 complex
1288	DCS complex (PTBP1, PTBP2, HNRPH1, HNRPF)
1293	IPO13-RBM8A-MAGOH complex
1296	DCP1A-DCP2 Decapping complex
1297	MKK4-ARRB2-ASK1 complex
1298	MKK4-ARRB2-JNK3 complex
1299	POSH-MLK3 complex
1300	CRLR-RAMP1 complex
1301	CRLR-RAMP1 complex
1306	PIN1-AUF1 complex
1307	Multiprotein complex (mRNA turnover)
1308	PABPC1-HSPA8-HNRPD-EIF4G1 complex
1318	Transcription initiation factor complex (TAF1, TAF5, TAF11, TAF12, TBP)
1321	Transcription initiation factor complex (TAF5, TAF6, TAF9, TAF11, TBP)
1332	Large Drosha complex
1335	SNW1 complex
1338	FOXO3-PCAF complex, oxidative stress stimulated
1345	Septin complex
1347	NPC subcomplex (NUP98, NUP107, NUP133, NUP160)
1348	GLE1-NUPL2-NUP155 complex
1352	ING4 complex (ING4, MYST2, C1orf149, PHF17)
1372	Rb-tal-1-E2A-Lmo2-Ldb1 complex
1377	hASC-1 complex
1379	GALNS-lysosomal hydrolase 1.27 MDa complex
1380	Elongator holo complex
1385	DICER1-NCOA6-AGO2 complex
1386	TTP-AGO4 complex
1387	TTP-AGO2 complex
1399	WDR5-ASH2L-RBBP5-MLL2 complex	3 H4 methyltransferase complex
1400	ASCOM complex	ASC-2 complex
1401	MOF complex
1413	NCOR1 complex
1439	PTGS2 homodimer complex
1452	MCM2-MCM6-MCM7 complex
1457	AFF1-MLLT1-CBX8 complex
1458	SNF2h-HDAC12 complex
1462	hPRC1L complex	human Polycomb repressive complex 1-like
1464	Mis12 centromere complex
1470	pRb2/p130-multimolecular complex (DNMT1, E2F5, SuV39H1, HDAC1, RBL2)
1471	pRb2/p130-multimolecular complex (RB2, E2F5, HDAC1, SUV39H1, P300)
1473	E2F5-RB2-DP1 complex
1474	SMAD3/4-E2F4/5-p107-DP1 complex
1488	DNMT1-RB1-HDAC1-E2F1 complex
1490	DAXX-DNMT1-DMAP1 complex
1491	RGS6-DNMT1-DMAP1 complex
1492	BHC110 complex
1495	PID complex
1505	NCOR2 complex
1508	BCL6-ZBTB17 complex
1514	IL4-IL4R complex
1515	IL4-IL4R-IL2RG complex
1519	IL6ST-PRKCD-STAT3 complex
1520	STAT3-NLK-MAP3K7 complex
1522	STAT3 homodimer copmplex
1530	Girdin homo-oligomer complex
1539	G protein complex (GNG2, GNB2L1, RAF1)
1543	PPP2CA-PPP2R1A complex
1544	PPP2CA-PPP2R1A-PPP2R3A complex
1551	IPO13-RAN-EIF1AX complex
1552	TNPO2-RAN-NXF1 complex
1554	RANBP1-RAN-KPNB1 complex
1557	NMI-POLR1B-RRN3 complex
1558	POLR1B-RRN3 complex
1561	NMI homodimer complex
1571	Vigilin-DNA-PK-Ku antigen complex	vigilin-Ku70-Ku86-DNA-PKcs complex
1612	Heterotrimeric G protein complex (GNG2, GNB1, GNAS)
1614	G protein complex (MCF2, GNB1, GNG2)
1615	G protein complex (BTK, GNG1, GNG2)
1617	G protein complex (CACNA1A, GNB1, GNG2)
1618	G protein complex (PTHR1, GNB1, GNG2)
1619	G protein complex (HDAC5, GNB1, GNG2)
1620	G protein complex (HDAC4, GNB1, GNG2)
1623	FA core complex 1 (Fanconi anemia core complex 1)
1624	FA core complex (Fanconi anemia core complex)
1625	FA core complex (Fanconi anemia core complex)
1633	CyclinD1-CDK4-CDK6 complex
1642	p16-cyclin D2-CDK4 complex
1656	p27-cyclinE-CDK2 complex
1661	E2F4-p107-cyclinA complex
1695	SCAMP1-SCAMP2 complex
1700	ABL2-HRAS-RIN1 complex
1703	IGHM-VPREB1-IGLL1 complex
1707	IL2-IL2RA-IL2RB complex
1714	TICAM1-TICAM2-TLR4 complex
1728	CTCF-nucleophosmin-PARP-HIS-KPNA-LMNA-TOP complex
1729	TLE1 corepressor complex (MASH1 promoter-corepressor complex)
1731	PRMT1 complex
1734	SF3A1-SF3A2-SF3A3 complex
1737	SF3b complex
1743	(E.F.G) complex
1745	SMN complex
1746	SMN containing complex
1748	PRMT5 complex
1749	SMN-PolII-RHA complex
1750	PPP4C-PPP4R2-Gemin3-Gemin4 complex
1751	SMN complex
1752	SMN complex
1760	TOP1-PSF-P54 complex
1767	CPSF6-ITCH-NUDT21-POLR2A-UBAP2L complex
1768	CPSF6-EWSR1-ITCH-NUDT21-POLR2A-UBAP2L complex
1769	CPSF6-ITCH-NUDT21-POLR2A complex
1772	MICB-KLRK1-HCST complex
1773	ULBP3-KLRK1-HCST complex
1774	MICA-KLRK1-HCST complex
1775	ULBP2-KLRK1-HCST complex
1779	TGF-beta-receptor-PAR6 complex
1784	RNF11-SMURF2-STAMBP complex
1787	Nogo-potassium channel complex
1793	LINGO-1-Nogo-66-p75 signaling complex
1794	SORT1-NGFR complex
1795	SORT1-NGFR-NGFB complex
1810	ITGA4-PXN-GIT1 complex
1812	AXIN-MEKK4-CCD1 complex
1813	MAD1L1 homodimer complex
1814	MAD1L1-MAD2L1 complex
1816	JUN-TCF4-CTNNB1 complex
1826	SMAD3-HEF1-APC10-CDH1 complex
1827	PML-SMAD2/3-SARA complex
1828	TGF-beta receptor I-Axin-SMAD3 complex
1831	PIAS3-SMAD3-P300 complex
1834	ITGAE-ITGB7-CDH1 complex	integrin complex
1851	BUB1-BUB3 complex
1856	CDCA5-PDS5A-RAD21-SMC1A-PDS5B-SMC3 complex
1863	TSG101-VPS37B-VPS28 complex
1874	SNARE complex (SNAP25, VAMP3, VAMP2, NAPB, STX13)
1890	ELK1-SRF-ELK4 complex
1893	mTOR-RICTOR complex
1895	RICTOR-mTOR complex
1897	RAPTOR-mTOR complex
1899	NTF4 homodimer complex
1909	APC-DLG4 complex
1927	PKD2-PACS1 complex
1932	NEK2-NEK11 complex
1944	IRAK1-IRAK2 complex
1945	IRAK1-IRAK3 complex
1957	DAP12 signaling homodimer complex
1970	BMP4-TWSG1 complex
1972	BMP4-BGN complex
1976	MTNR1A homodimer complex
1977	MTNR1B homodimer complex
1978	MTNR1A-MTNR1B complex
1982	CACY homodimer complex
1984	PEX14 homodimer complex
1985	AIRE homodimer complex
1986	Endoglin homodimer complex
1987	MYOM1 homodimer complex
1989	BANF1 homodimer protein
1990	PGRMC1-SCAP complex
1991	PRMT2 homodimer complex
1992	LEPR homodimer complex
1993	SLC1A2 homotrimer complex
2000	BAX homo-oligomer complex
2001	NOD1 homodimer complex
2003	COX1 homodimer complex
2004	C1D homodimer protein
2005	PTPRA homodimer complex
2007	PRNP homo-oligomer complex
2010	AXL homodimer complex
2013	STAT5B homodimer complex
2016	IL12A homodimer complex
2018	IL12A-IL12B complex
2019	IL12A-IL12B-IL12RB1 complex
2020	IL12B-IL12RB1-IL12RB2 complex
2021	IL12A-IL12B-IL12RB2 complex
2023	STAT5A homodimer complex
2026	IL12RB1-IL12RB2 complex
2028	JAK2-IL12RB2 complex
2029	BNIP2-ARHGAP8 complex
2051	MALT1 oligomer complex
2052	BCL10 oligomer complex
2053	BCL10-MALT1 complex
2054	CASP8-FADD-MALT1-BCL10 complex
2055	CASP8-CHUK-IKBKB-MALT1-BCL10 complex
2056	BCL10-CHUK-BCL10-IKBKB complex
2073	TNFRSF11A-TRAF6-SRC complex
2074	TRAF6 oligomer complex
2077	B-raf-MAP3K11 complex
2084	NFKB1-NFKB2-REL-RELA-RELB complex
2086	NFKB1-NFKB2-RELA-RELB complex
2100	CHUK-IKBKB-MAP3K14 complex
2101	IKKA-IKKB complex
2104	IKKB-NIK complex
2105	IkappaB kinase complex (IKBKB, CHUK, IKBKAP, NFKBIA, RELA, MAP3K14)
2112	CDC37-HSP90AA1-HSP90AB1-MAP3K11 complex
2118	CHUK-ERC1-IKBKB-IKBKG
2121	CHUK-IKBKB-IKBKG complex
2123	IKBKG homodimer complex
2124	IKK-alpha--ER-alpha-AIB1 complex
2129	DNAJB2-HSPA8-PSMA3 complex
2143	MAP2K5-PRKCI-SQSTM1 complex
2145	HSF1-YWHAE complex
2152	ARNT-HLF complex
2153	ITGAM-ITGB2-CD11 complex	integrin complex
2156	YBX1-AKT1 complex
2159	AR-AKT-APPL complex
2160	AOF2-AR complex
2162	APPBP1-UBA3 complex
2170	Ubiquitin E3 ligase (CDC34, CUL1, RBX1)
2171	Ubiquitin E3 ligase (CHEK1, CUL4A)
2172	Ubiquitin E3 ligase (CDT1, DDB1, CUL4A, RBX1)
2174	COP9 signalosome complex	JAB1-containing signalosome (GPS1, COPS2, COPS3, COPS4, COPS5, COPS6, COPS7) | COP9 complex homolog
2179	CNS-P53 complex
2183	Kaiso-NCOR complex
2187	Ubiquitin E3 ligase (NFKBIA, FBXW11, BTRC, CUL1, SKP1A)
2188	Ubiquitin E3 ligase (CDC34, NEDD8, BTRC, CUL1, SKP1A, RBX1)
2189	Ubiquitin E3 ligase (SMAD3, BTRC, CUL1, SKP1A, RBX1)	ROC1-SCFFbw1a
2191	Ubiquitin E3 ligase (FBXO18, SKP1A, CUL1, RBX1)	SCFhFBH1 complex
2192	Ubiquitin E3 ligase (NIPA, SKP1A, CUL1, RBX1)	SCF(NIPA)
2196	LIG1-9-1-1 complex
2197	FEN1-9-1-1 complex
2198	RAD9-RAD1-HUS1-POLB complex	9-1-1-POLB complex
2199	CTF18-RFC subcomplex
2200	RFC2-5 subcomplex
2201	PCNA-RFC2-5 complex
2202	CHL12-RFC2-5 complex
2203	BRD4-RFC complex
2204	MCM8-ORC2-CDC6 complex
2205	ORC5-ORC1 complex
2210	BRCA1-IRIS-pre-replication complex
2211	BARD1-BRCA1-CSTF complex
2213	BRCA1-BARD1-POLR2A complex
2214	LMO4-BRCA1-CTIP-LDB1 complex
2215	BRCA1-LMO4-CTIP complex
2217	MDC1-MRN-ATM-FANCD2 complex
2218	MDC1-MRE11-RAD50-NBS1 complex
2219	TERF1 homodimer complex
2220	RAD52-ERCC4-ERCC1 complex
2222	BLM complex II
2223	BLM-TOP3A complex
2224	MSH2/6-BLM-p53-RAD51 complex
2226	MutS-alpha-PK-zeta complex
2228	BLM-RAD51L3-XRCC2 complex
2231	PCNA homotrimer complex
2233	Replication-coupled CAF-1-MBD1-ETDB1 complex
2234	Chromatin assembly complex (CAF-1 complex)
2235	ASF1-interacting protein complex
2236	ASF1-histone containing complex
2237	SP1-MCAF2 complex
2238	MBD1-MCAF1-SETDB1 complex
2241	HD-RAB8A-OPTN complex
2242	TGM2-HD-CALM1 complex
2243	TGM2-HD complex
2254	CTGF/Hcs24-actin complex
2255	Cofilin-actin-CAP1 complex
2256	RIAM-Rap1-GTP complex
2258	VILIP-1-AChR-alpha-4-AChR-beta-2 complex
2266	PPP3CA-PPP3CA-RCAN1 complex
2272	PICK1-GRIP1-GLUR2 complex
2294	ABI1-WASF2 complex
2297	ABI1-WASL complex
2300	Profilin 2 complex
2307	AP3D1-AP3S2 complex
2308	AP3D1-AP3S1 complex
2318	ITGA6-ITGB4-Laminin10/12 complex	integrin complex
2319	ITGA6-ITGB4-Laminin10/12 complex	integrin complex
2320	ITGA6-ITGB4-CD151 complex	integrin complex
2321	ITGA6-ITGB4-FYN complex	integrin complex
2322	ITGA6-ITGB4-LAMA5 complex	integrin complex
2323	ITGA6-ITGB4 complex	integrin complex
2342	ITGAV-ITGB8-MMP14-TGFB1 complex
2343	ITGAV-ITGB5-PLAUR complex	integrin complex
2345	ITGAV-ITGB5-ICAM4 complex	integrin complex
2346	ITGAV-ITGB5-ADAM9 complex	integrin complex
2347	ITGAV-ITGB5-SPP1 complex	integrin complex
2348	ITGAV-ITGB5-CYR61 complex	integrin complex
2350	ITGAV-ITGB5 complex
2351	ITGB6-FYN-FN1 complex
2352	ITGAV-ITGB6-SPP1 complex	integrin complex
2353	ITGAV-ITGB6-TGFB3 complex	integrin complex
2354	ITGAV-ITGB6 complex
2355	ITGAV-ITGB3-CD47-FCER2 complex
2356	ITGB3-ITGAV-CD47 complex	integrin complex
2358	ITGAV-ITGB3-SPP1 complex	integrin complex
2359	ITGAV-ITGB3-ADAM15 complex	integrin complex
2362	ITAGV-ITGB3-F11R complex	integrin complex
2363	ITGAV-ITGB3-PXN-PTK2b complex	integrin complex
2364	ITGAV-ITGB3-ADAM23 complex	integrin complex
2365	ITGAV-ITGB3-COL4A3 complex	integrin complex
2366	ITGAV-ITGB3-PPAP2b complex	integrin complex
2369	ITGAV-ITGB3-EGFR complex	integrin complex
2370	ITGA2b-ITGB3-CD9 complex	integrin complex
2373	ITGAV-ITGB3-SPP1 complex	integrin complex
2374	ITGAV-ITGB3-LAMA4 complex	integrin complex
2375	FN1-TGM2 complex
2376	ITGA2B-ITGB3-FN1-TGM2 complex
2377	ITGA2b-ITGB3-CD47-SRC complex	integrin complex
2378	ITGA2b-ITGB3-TLN1 complex	integrin complex
2379	ITGA2B-ITGB3-CIB1 complex	integrin complex
2381	ITGA2B-ITGB3 complex
2382	ITGA2B-ITGB3-F11R complex	integrin complex
2383	ITGA5-ITGB1-FN1-TGM2 complex
2384	ITGA5-ITGB1-ADAM15 complex	integrin complex
2385	ITGA5-ITGB4 complex
2390	CD98-LAT2-ITGB1 complex
2395	ITGA7-ITGB1-CD151 complex	integrin complex
2396	ITGA7-ITGB1-CD9 complex	integrin complex
2397	ITGA7-ITGB1-ITGB1BP3 complex	integrin complex
2398	ITGA3-ITGB1-BSG complex	integrin complex
2399	ITGA3-ITGB1-CD63 complex	integrin complex
2400	ITGA3-ITGB1-CD151 complex	integrin complex
2401	ITGA3-ITGB1-THBS1 complex	integrin complex
2406	ITGA3-ITGB1 complex
2411	ITGA6-ITGB1-CD151 complex	integrin complex
2413	ITGA6-ITGB1 complex	Integrin complex
2416	ITGB1-RAP1A-PKD1 complex
2417	ITGA4-ITGB1-EMILIN1 complex	integrin complex
2418	ITGA4-ITGB1 complex
2419	ITGA4-ITGB1-CD81 complex	integrin complex
2420	ITGA4-ITGB1-CD53 complex
2421	ITGA4-ITGB1-VCAM1 complex	integrin complex
2422	ITGA4-ITGB1-JAM2 complex	integrin complex
2423	ITGA4-ITGB1-CD47 complex	integrin complex
2424	ITGA4-ITGB1-CD63 complex	integrin complex
2426	ITGA4-ITGB1-THBS1 complex	integrin complex
2428	ITGA4-ITGB1-THBS2 complex	integrin complex
2429	ITGA2-ITGB1-CD47 complex	integrin complex
2430	ITGA2-ITGB1-CHAD complex	integrin complex
2431	ITGA2-ITGB1-COL6A3 complex	integrin complex
2432	ITGA2-ITGB1 complex
2434	ITGA1-ITGB1-COL6A3 complex	integrin complex
2435	ITGA1-ITGB1-PTPN2 complex	integrin complex
2436	ITGAV-ITGB1 complex	integrin complex
2437	ITGA6-ITGB1-CYR61 complex	integrin complex
2439	ITGA8-ITGB1 complex	integrin
2440	ITGA9-ITGB1-ADAM9 complex	integrin complex
2442	ITGA9-ITGB1-VCAM1 complex	integrin complex
2443	ITGA9-ITGB1-TNC complex	integrin complex
2444	ITGB1-ITGA9 complex
2445	ITGA9-ITGB1-ADAM15 complex	integrin complex
2446	ITGA9-ITGB1-FIGF complex	integrin complex
2447	ITGA9-ITGB1-ADAM12 complex	integrin complex
2453	Multiprotein complex (monoubiquitination)
2454	CIN85-CBL-SH3GL2-EGFR complex, EGF stimulated
2455	CIN85-SH3GL2 complex
2456	MET-CIN85-SH3GL3-CBL complex, HGF stimulated
2457	CIN85-SH3GL3 complex
2462	Caveolin-1 homodimer complex
2470	p130Cas-ER-alpha-cSrc-kinase- PI3-kinase p85-subunit complex
2471	SRC-PRKCD-CDCP1 complex
2476	CRKL-PDGFRA-CRK-RAPGEF1 complex
2480	CIN85 complex (CIN85, CRK, BCAR1, CBL, PIK3R1, GRB2, SOS1)
2486	GIPC1-LHCGR complex
2487	GIPC1-NTRK1-RGS19 complex
2489	NCR3-CD247 complex
2510	ZAP70-CRKL-WIPF1-WAS complex	ZAP-70-CrkL-WIP-WASP complex
2511	CRKL-WIPF1-WAS complex	CrkL-WIP-WASP complex
2513	N-WASp homomer
2528	ERBB2-MEMO-SHC complex
2529	LAT-PLC-gamma-1-p85-GRB2-CBL-VAV-SLP-76 signaling complex, C305 activated
2534	Cbl-SLP-76-Grb2 complex, Fc receptor gamma-R1 stimulated
2535	SLP-76-Cbl-Grb2-Shc complex, Fc receptor gamma-R1 stimulated
2536	PLC-gamma-2-SLP-76-Lyn-Grb2 complex
2537	PKC-alpha-PLD1-PLC-gamma-2 signaling complex, lacritin stimulated
2540	BCR-ABL (p210 fusion protein)-GRB2 complex
2541	HGF-Met complex
2542	EGFR-CBL-GRB2 complex
2547	PLC-gamma-1-SLP-76-SOS1-LAT complex
2551	PDGFRA-PLC-gamma-1-PI3K-SHP-2 complex, PDGF stimulated
2559	p56(LCK)-CAML complex
2563	FGFR2-c-Cbl-Lyn-Fyn complex
2564	p21(ras)GAP-Fyn-Lyn-Yes complex, thrombin stimulated
2565	CD20-LCK-LYN-FYN-p75/80 complex, (Raji human B cell line)
2572	RAB5-EEA1 complex
2573	Class C VPS/HOPS complex
2574	CD19-Vav-PI 3-kinase (p85 subunit) complex
2577	Sam68-p85 P13K-IRS-1-IR signaling complex
2578	Sam68-p120GAP complex
2579	Chromosomal passenger complex CPC (INCENP, BIRC5, AURKB)
2580	Survivin homodimer complex
2581	RasGAP-AURKA/AURKB-survivin complex
2582	Chromosomal passenger complex CPC (CDCA8, AURKB, BIRC5)
2589	PGC-1-SRp40-SRp55-SRp75 complex
2590	FOXO1-FHL2-SIRT1 complex
2592	SIRT1 homotrimer complex
2593	FOXO3-SIRT1 complex, oxidative stress stimulated
2598	NELF complex (Negative elongation factor complex)
2599	POLR2A-CCNT1-CDK9-NCL-LEM6-CPSF2 complex
2600	BRD4 complex
2601	P-TEFb-BRD4-TRAP220 complex
2602	P-TEFb-7SKRNA-HEXIM1 complex
2603	Transcription elongation factor complex (SUPT5H, CDK9, CCNT1)
2604	P-TEFb-SKP2 complex
2605	Heterotrimeric complex (CCNT1, CDK9, GRN)
2625	CDK8-MED6-PARP1 complex
2626	CCNC-CDK8-MED1-MED6-MED7 xcomplex
2628	CCNC-CDK3 complex
2635	BETA2-Cyclin D1 complex
2638	HES1 promoter corepressor complex
2639	HES1 promoter-Notch enhancer complex
2641	p300/CBP-PCAF-MyoD complex
2642	SMAD1-P300 complex
2649	MYC-DNMT3A-ZBTB17 complex
2650	DNMT3B-DNMT3L complex
2651	DNMT3L-DNMT3A complex
2653	MYC-MAX-BLOC1S1 complex
2655	MYC-MAX complex
2657	ESR1-CDK7-CCNH-MNAT1-MTA1-HDAC2 complex
2660	ERCC2/CAK complex
2670	Er-alpha-p53-hdm2 complex
2678	FOXO3-TP53 complex, oxidative stress stimulated
2679	p53-SP1 complex
2681	p53 homotetramer complex
2685	RNA polymerase II (RNAPII)
2686	BRCA1-core RNA polymerase II complex
2688	MT1-MMP-claudin-1 complex
2692	SMAD3-SMAD4-cJun-cFos complex
2693	NFAT-JUN-FOS DNA-protein complex
2694	ERG-JUN-FOS DNA-protein complex
2695	ETS2-FOS-JUN complex
2699	ER-alpha-GRIP1-c-Jun complex
2700	ER-alpha-c-Jun complex
2704	Ectodermin-SMAD4 complex
2705	SMAD3-SMAD4-CTCF protein-DNA complex
2706	SMAD3-SMAD4-SP1 complex
2707	SMAD3-SMAD4-FOXO3-FOXG1 complex
2708	SMAD3-SMAD4-cJUN complex
2709	MMP-9-TIMP-1-LRP complex
2710	LRP-1-Alpha-2-M-annexin VI complex
2711	Amyloid beta protein oligomer
2714	Ubiquitin E3 ligase (CHEK1, CUL1)
2715	Ubiquitin E3 ligase (CSN1, CSN8, HRT1, SKP1, SKP2, CUL1, CUL2, CUL3)
2716	Elongator core complex
2717	Ubiquitin E3 ligase (TRIM25, DDX58)	TRIM25 E3 ubiquitin ligase
2718	MAD2-CDC20 complex
2719	Casein kinase II-HMG1 complex	FCP1-specific kinase complex
2720	Casein kinase II complex	CK2 complex | FCP1-specific kinase complex
2721	HCF-1 complex	HCF-1-associated protein complex
2722	Ubiquitin E3 ligase (DDB1, CUL4A, RBX1)
2723	ATM-NBS1 complex
2724	Ubiquitin E3 ligase (NFKBIA, BTRC, CUL1, SKP1A)
2725	Ubiquitin E3 ligase (NFKBIA, FBXW11, CUL1, SKP1A)
2726	PXN-ITGB5-PTK2 complex
2727	SRC-3 complex
2728	SRC-1 complex
2730	Set1B complex
2731	Set1A complex	SET1-CFP1 complex
2734	APH1A-PSEN1-NCSTN complex
2735	APH1A-PSEN2-NCSTN complex
2736	TAJ-NgR1-LINGO-1 signaling complex
2738	BLM complex II	BLM-CII complex
2739	FA complex (Fanconi anemia complex)
2740	MutS-alpha complex	MSH2-MSH6 complex
2743	TRAF6-MALT1 complex
2744	TRAF2-MALT1 complex
2745	Ubiquitin ligase complex (TRAF6, TAB2, MALT1, UEV1A, BCL10)
2748	Ubiquitin-protein ligase (UBE2N, UBE2V2/MMS2)	TRIKA1
2749	SETDB1-containing HMTase complex	ESET-SETDB1 complex
2752	CARMA1-BCL10-MALT1 complex
2753	FYB-CARMA1-BCL-10-MALT1 complex
2754	JUND-FOSB-SMAD3-SMAD4 complex	TRE binding complex
2755	17S U2 snRNP
2756	Ubiquitin-protein-ligase (UBE2N, UBE2V2/MMS2)	TRIKA1
2757	SMN complex, U7 snRNA specific
2758	TRIKA2 protein kinase complex (TAK1, TAB1, TAB2)
2759	MBD1-MCAF complex
2760	SMAD3-SMAD4-FOXO3 complex
2761	SMAD3-SMAD4-FOXO1 complex
2762	SMAD3-SMAD4-FOXO4 complex
2763	MBD1-Suv39h1-HP1 complex
2764	PRMT5 complex
2765	PRMT1 complex
2766	TERF2-RAP1 complex
2767	RAD50-MRE11-NBN-p200-p350 complex
2770	ITGA6-ITGB4-CD9 complex	integrin complex
2772	Ubiquitin E3 ligase (CRY1, SKP1A, CUL1, FBXL3)	SCF(FBXL3) ubiquitin ligase complex
2773	Ubiquitin E3 ligase (CRY2, SKP1A, CUL1, FBXL3)	SCF(FBXL3) ubiquitin ligase complex
2774	MDC1-H2AFX-TP53BP1 complex
2775	MDC1-p53BP1-SMC1 complex
2776	RAD50-BRCA1 complex
2783	BARD1-BRCA1-CSTF64 complex
2786	BRCA1 A complex
2787	BRCA1 C complex
2788	BRCA1 B complex
2789	ETS2-ERG complex
2790	ETS2-ETS1 complex
2791	MCM4-MCM6-MCM7 complex
2792	MCM2-MCM4-MCM6-MCM7 complex
2797	PCNA-CHL12-RFC2-5 complex
2798	MMP-2-claudin-1 complex
2799	RFC complex	Replication factor C complex
2801	OCT4-SOX2 DNA-protein complex
2802	OCT1-SOX2 DNA-protein complex
2803	PAX6-SOX2 DNA-protein complex
2804	CTF18-cohesion-RFC complex	CTF18-RFC complex
2805	CTF8-DCC1 subcomplex
2806	CTF8-CTF18-DCC1 subcomplex
2808	RAD9-RAD1-HUS1-APE1 complex	9-1-1-APE1 complex
2809	9-1-1 complex	RAD9-RAD1-HUS1 complex | 9-1-1 complex | RHR complex
2810	Rad17-RFC complex	RSR complex
2811	BRCA1-cABL complex
2812	RPAP1-RPB2-RPB3 complex
2813	BRCA1-SMAD3 complex
2814	BRCA1-HDAC1-HDAC2 complex
2815	BRCA1-BARD1-BACH1-DNA damage complex II
2816	ITGAV-ITGB3 complex
2817	BRCA1-BARD1-BACH1-DNA damage complex I
2818	BRCA1-BARD1-BRCA2-DNA damage complex III
2819	BRCA1-CtIP-CtBP complex
2820	BRCA1-VCP complex
2821	hSIR2-p53 complex
2822	BRCA1-BARD1-UbcH5c complex
2823	BRCA1-BARD1-UbcH7c complex
2824	BRCA1-RAD51 complex
2825	BRCA1-RNA polymerase II complex
2826	ITGB3-ITGAV-VTN complex	integrin complex
2829	RSmad complex
2830	TIF1gamma-SMAD2-SMAD3 complex
2833	SRm160-SRm300 complex
2834	SMAD4-SMAD2-SMAD3 complex
2837	Profilin 1 complex
2838	AR coactivator complex	p44-PRMT-ICLN complex
2839	ATRX-DAXX complex	ATRX chromatin-remodeling complex
2842	DAXX-Axin-p53-HIPK2 complex
2843	ATRX-DAXX complex	ATRX chromatin-remodeling complex
2844	Axin-p53-HIPK2 complex
2846	ITGAV-ITGB3-THBS1 complex	integrin complex
2847	ING4 complex (ING4, MYST2, C1orf149, PHF15)
2848	ING4 complex (ING4, MYST2, C1orf149, PHF16)
2849	ITGAV-ITGB3-NOV complex	integrin complex
2850	ITGA5-ITGB1-FN-1-NOV complex	integrin complex
2851	ING2 complex
2852	Brg1-based SWI/SNF chromatin remodeling complex
2853	ITGA5-ITGB1-CAL4A3 complex	integrin complex
2856	NuA4/Tip60 HAT complex	ING3 subcomplex
2857	NuA4/Tip60 HAT complex	ING3 complex
2858	HBO1 complex
2859	ING5 complex
2860	DSIF complex (DRB sensitivity-inducing factor complex)
2861	DSIF complex (DRB sensitivity-inducing factor complex)
2863	Serine-palmitoyltransferase (SPT) complex
2872	ITGA2b-ITGB3-CD9-GP1b-CD47 complex	integrin complex
2873	P-TEFb-7SKRNA-HEXIM1 complex
2875	BRD4-P-TEFb complex
2877	BRD4-P-TEFb complex
2878	P-TEFb-7SKRNA-HEXIM1 complex
2879	CD20-LCK-FYN-p75/80 complex
2880	SCF subcomplex (WEE1, SKP2, BTRC)
2881	Ubiquitin E3 ligase (CUL1, RBX1, SKP1A)
2882	ITGA5-ITGB3-COL6A3 complex	integrin complex
2884	Respiratory chain complex I (early intermediate NDUFAF1 assembly), mitochondrial	NADH:ubiquinone oxidoreductase (EC 1.6.5.3) incomplete intermediate
2885	ITGAV-ITGB1-SPP1 complex	integrin complex
2886	Respiratory chain complex I (incomplete intermediate ND1, ND2, ND3, CIA30 assembly), mitochondrial	NADH:ubiquinone oxidoreductase (EC 1.6.5.3) incomplete intermediate
2890	Notch1-fraction 30 complex	CSL-NotchIC-Mastermind complex
2891	Gamma-secretase complex (APH1A, PSEN1, PSENEN, NCSTN)	presenilin complex
2892	BCR-ABL (p185 fusion protein)-GRB2 complex
2893	BCR-ABL (p210 fusion protein)-GRB2-SOS1 complex
2895	SHC-GRB2 complex
2896	ITGA2b-ITGB3-CD47-FAK complex
2897	RBPJ-NotchIC-Mastermind complex	Mam1-RBPJ-Notch1IC complex
2898	Respiratory chain complex I (intermediate I/200kD and III/250kD), mitochondrial	NADH:ubiquinone oxidoreductase (EC 1.6.5.3) subcomplex I and III
2901	Respiratory chain complex I (intermediate IV/310kD), mitochondrial	NADH:ubiquinone oxidoreductase (EC 1.6.5.3) subcomplex IV
2903	Respiratory chain complex I (intermediate V/380kD and VI/480kD), mitochondrial	NADH:ubiquinone oxidoreductase (EC 1.6.5.3) subcomplex V and VI
2904	Respiratory chain complex I (intermediate VII/650kD), mitochondrial	NADH:ubiquinone oxidoreductase (EC 1.6.5.3) subcomplex VII
2905	Respiratory chain complex I (holoenzyme), mitochondrial	NADH:ubiquinone oxidoreductase (EC 1.6.5.3) holoenzyme
2906	Respiratory chain complex I (intermediate II/230kD), mitochondrial	NADH:ubiquinone oxidoreductase (EC 1.6.5.3) subcomplex II
2907	RBP-Jkappa-Notch1 complex
2908	RBP-Jkappa-SHARP complex
2909	PLC-gamma-2-Syk-LAT-FcR-gamma complex
2910	PLC-gamma-2-Lyn-FcR-gamma complex
2911	SMRT-SKIP-CBF1 complex
2912	PLC-gamma-2-SLP-76 complex
2913	PLC-gamma-2-LAT complex
2914	Respiratory chain complex I (beta subunit) mitochondrial	NADH:ubiquinone oxidoreductase (EC 1.6.5.3) beta subunit
2917	Grb2-Sos complex, Fc receptor gamma-R1 stimulated
2918	Ku antigen-YY1-alphaMyHC promoter complex	Ku70-Ku80-YY1-alphaMyHC promoter complex
2919	Respiratory chain complex I (gamma subunit) mitochondrial	NADH:ubiquinone oxidoreductase (EC 1.6.5.3) gamma subunit
2920	Respiratory chain complex I (lambda subunit) mitochondrial	NADH:ubiquinone oxidoreductase (EC 1.6.5.3) lambda subunit
2921	SHARP-CtBP complex
2922	LAT-PLC-gamma-1-p85-GRB2-SOS signaling complex, C305 activated
2923	SHARP-CtBP1-CtIP complex
2930	SHARP-CtIP-RBP-Jkappa complex
2931	SHARP-CtBP1-CtIP-RBP-Jkappa corepressor complex
2936	Ecsit complex (ECSIT, MT-CO2, GAPDH, TRAF6, NDUFAF1)
2937	PTF1-bHLH complex
2938	Ecsit complex (ECSIT, NDUFS3, TOM20)
2939	Ecsit complex (ECSIT, MT-CO2, NDUFA1, MT-ND1, TRAF6, NDUFAF1)
2942	Ecsit complex (ECSIT, NDUFS3, NDUFAF1)
2943	Respiratory chain complex I (incomplete NDUFAF1 assembly), mitochondrial	NADH:ubiquinone oxidoreductase (EC 1.6.5.3) incomplete intermediate
2944	Notch1-p56lck-PI3K complex
2945	RBP-Jkappa-RING1-KyoT2 complex
2946	YY1-Notch1-RBP-Jkappa complex
2947	YY1-Notch1 complex
2948	Respiratory chain complex I (incomplete intermediate), mitochondrial	NADH:ubiquinone oxidoreductase (EC 1.6.5.3) incomplete intermediate
2955	LCK-SLP76-PLC-gamma-1-LAT complex, pervanadate-activated
2956	PLC-gamma-1-LAT-c-CBL complex, OKT3 stimulated
2957	LAT-GRB2 complex, Fyn-mLck(KA) or Syk kinase activated
2958	SMAD1-CBP complex
2960	SLP-76-PLC-gamma-1-ITK complex, alpha-TCR stimulated
2961	SLP-76-PLC-gamma-1-VAV complex, alpha-TCR stimulated
2962	CRK-BCAR1-DOCK1 complex
2963	ITK-SLP-76 complex, anti-TCR stimulated
2966	NuMA-LGN-G-alpha-i-1 complex
2968	Axin-SMAD3 complex
2969	mTORC2 complex (mTOR/FRAP1, LST8, mAVO3/RICTOR)
2970	mTORC1 complex (mTOR/FRAP1, LST8, RAPTOR)
2971	ITGA9-ITGB1-VEGFC complex	integrin complex
2972	ITGA9-ITGB1-VEGFA complex	integrin complex
2975	SMAD3-E2F4/5-p107-DP1 complex
2985	mTOR-signaling complex	Nutrient-sensitive complex NSC
2989	ITGA9-ITGB1-ADAM8 complex	integrin complex
2990	mTOR-signaling complex (FRAP1/mTOR, GBL, RAPTOR)
2991	mTOR-signaling complex (mTOR/FRAP1, RAPTOR)
2992	SMAD7-SMURF2 complex
2998	Axin-PP2A A-PP2A C-GSK3-beta-beta-catenin complex
3004	APC-Axin-1-beta-catenin complex	23S APC-containing complex
3008	60S APC containing complex
3009	TFIID complex	TFIID holoenzyme complex
3010	TFIID subcomplex	TFIID (stable core) subcomplex
3015	p27-cyclinE-Cdk2 - Ubiquitin E3 ligase (SKP1A, SKP2, CUL1, CKS1B, RBX1) complex
3025	TGF-beta receptor II-TGF-beta3 complex
3026	TGF-beta receptor II-TGF-beta1 complex
3027	TGF-beta receptor II-TGF-beta receptor I-TGF-beta1 complex
3028	TGF-beta receptor II-TGF-beta receptor I-TGF-beta3 complex
3032	RNA-induced silencing complex, RISC
3033	PAC3-PAC4 complex
3034	PAC1-PAC2 complex
3035	LAT2-ITGB1 complex
3036	Ubiquitin E3 ligase (SKP1A, SKP2, CUL1, CKS1B, RBX1)
3038	SMAD2-SMAD4-FAST1 complex
3039	SMAD2-FAST1 complex
3040	Multisynthetase complex	Aminoacyl tRNAsynthetase multienzyme complex
3041	TGF-beta-receptor type II homodimer complex
3042	TGF-beta-receptor II-TGF-beta1 complex
3043	BMP2-BRIA complex
3044	SKI-NCOR1-SIN3A-HDAC1 complex
3045	hs4 enhancer complex (faster migrating complex)
3046	hs4 enhancer complex (slow migrating complex)
3048	mSin3A complex
3051	MAD-MAX complex
3052	MYC-MAX complex
3053	mSin3A-HDAC1-HDAC2 complex
3054	MAD1-mSin3A-HDAC2 complex
3055	Nop56p-associated pre-rRNA complex	Nop56p-associated pre-ribosomal ribonucleoprotein complex
3056	Microprocessor complex	small Drosha complex (DGCR8-DROSHA)
3057	ITGA10-ITGB1 complex
3058	ITGA11-ITGB1 complex
3059	ITGA11-ITGB1-COL1A1 complex	integrin complex
3060	RNA polymerase II complex (RPB1, RAP74, CDK8, CYCC, SRB7, BAF190, BAF47), chromatin structure modifying
3061	RNA polymerase II complex (CBP, PCAF, RPB1, BAF47, CYCC, CDK8), chromatin structure modifying
3062	RNA polymerase II complex, incomplete (CBP, RPBI, PCAF, BAF47), chromatin structure modifying
3063	Brg1-associated complex II
3064	RNA polymerase II complex, chromatin structure modifying
3065	RNA polymerase II complex, chromatin structure modifying
3066	RNA polymerase II complex, chromatin structure modifying
3067	RNA polymerase II complex, incomplete (CDK8 complex), chromatin structure modifying
3070	CTF18-cohesion-RFC-POLH complex
3071	CTLH complex	RANBPM-MKLN1-MAEA-RMND5A-ARMC8 complex
3075	UTX-MLL2/3 complex
3078	DGCR8-NCL complex
3079	DGCR8-ILF3 complex
3080	ILF3-XPO5 complex
3081	Microprocessor complex	small Drosha complex (DGCR8-DROSHA)
3082	DGCR8 multiprotein complex
3083	Nucleic and chromatin Fanconi complex
3084	CCND1-CDK4 complex
3085	CCND2-CDK4 complex
3086	CCND3-CDK4 complex
3087	CCND1-CDK6 complex
3088	CCND2-CDK6 complex
3089	CCND3-CDK6 complex
3092	APP-TOMM40 complex
3093	APP-TIMM23 complex
3096	ITGA6-ITGB4-SHC1-GRB2 complex
3097	TIMM17-TIMM23 complex
3098	TIM50a-SMN1 complex
3099	TIM50a-coilin complex
3102	DHX9-ADAR-vigilin-DNA-PK-Ku antigen complex
3103	ITGAV-ITGB3-SLC3A2 complex	integrin complex
3104	ITGB1-NRP1 complex
3110	ITGAV-P2RY2-GNA12 complex
3111	ITGA9-ITGB1-SPP1 complex	integrin complex
3112	ITGA5-ITGB1-SPP1 complex	integrin complex
3113	MAML1-RBP-Jkappa-Notch1 complex
3115	ITGA2B-ITGB3-ICAM4 complex
3117	ITGB5-ITGAV-VTN complex	integrin complex
3118	SMN1-SIP1-SNRP complex
3120	OCT1-OBF1-DNA-TLE1 complex
3121	OCT2-TLE4 complex
3122	OCT1-OBF1-DNA complex
3123	TLE2 homodimer complex
3124	TLE1-TLE2 complex
3125	TLE1 homodimer complex
3127	TLE-Histone H3 complex
3128	Gamma-secretase complex (APH1B, PSEN1, PSENEN, NCSTN)
3129	STAT6-p100-RHA complex
3132	OCT1-OBF1-DNA complex
3133	Phosphatidylinositol 3-kinase (PIK3CA, PIK3R1)
3135	TLE1 corepressor complex (MASH1 promoter-corepressor complex)
3137	MASH1 promoter-coactivator complex
3138	POSH-AKT2 complex
3140	CRLR-RAMP2 complex
3141	CRLR-RAMP3 complex
3142	CAMK2-delta-MASH1 promoter-coactivator complex
3149	NK-3-Groucho-HIPK2-SIN3A-RbpA48-HDAC1 complex
3150	NK-3-Groucho complex
3151	Sulphiredoxin-peroxiredoxin complex
3153	GNAQ-GEFT-RHOA complex
3154	Notch2(N-TM)-Notch2(N-EC)-Delta complex
3155	Bipartite complex (TFC4, CTNNB1)
3156	CBF1-HDAC1-SMRT complex
3157	Prolactin (PRL) - PRL receptor (PRLR) complex	H1:R2 complex
3159	RIAM-profilin complex
3160	RIAM-VASP complex
3161	PRL receptor (PRLR) dimer complex
3162	TF-FVIIa-FXa-TFPI complex
3164	HESX1-TLE1 complex
3166	AXIN-APC-betaCatenin-GSK3B complex
3167	NCOR-SIN3-HDAC-HESX1 complex
3168	DAXX-AXIN complex
3170	Daxx-Axin-p53 complex
3172	NUMB-TP53-MDM2 complex
3173	CIN85 homotetramer complex
3174	CIN85-BLNK complex
3175	CIN85-c-CBL complex
3176	USP1-UAF1 complex
3177	GNA14-p115RhoGEF complex
3181	LMO4-CREB complex
3182	FHL2 homodimer complex
3183	PDGFRA-SHP-2 complex, PDGF stimulated
3184	FHL3 homodimer complex
3185	ACT homodimer complex
3186	GRB2-SHP-2 complex, PDGF stimulated
3187	FHL2-FHL3 complex
3188	FHL2-ACT complex
3189	FHL2-CREB complex
3190	FHL3-CREB complex
3191	ACT-CREB complex
3196	FHL4/STX11-ACT complex
3197	SMAD4-SNO-SKI complex
3198	SMAD2-SKI complex
3199	SMAD3-SKI complex
3200	SMAD4-SKI complex
3204	SMAD2-SKI-NCOR complex
3205	SMAD3-SKI-NCOR complex
3206	SMAD4-SKI-NCOR complex
3207	LIN2-LIN7-SAP97-MINT1 complex
3208	LIN2-LIN7 complex
3213	ULBP1-KLRK1-HCST complex
3229	Heterodimer complex (CDK9, IL6ST)
3231	Eps15-stonin2 complex
3262	SCAMP1-SCAMP2-SCAMP3 complex
3263	HERP1/HEY2-NCOR-SIN3A complex
3269	RB1-HDAC1-BRG1 complex
3270	Delta1 homodimer complex
3271	Gamma-secretase-Delta1 complex
3284	SMN complex (GEMIN5,2,3,4, SMN)
3296	SMN complex (GEMIN5,4,3), SMN-independent intermediate
3297	SMN complex (GEMIN6,7, UNRIP), SMN-independent intermediate
3298	SMN complex (GEMIN2,5, SMN)
3335	Homotetrameric complex NIAP
3492	Bax homooligomeric complex, after apoptotic stimulation
3522	COG complex	Conserved oligomeric golgi tethering complex
3525	Tetrameric COG subcomplex
3529	Ternary COG subcomplex
3530	Binary COG subcomplex
3532	COG1-COG8 subcomplex
3544	COG2-COG3-COG4 subcomplex
3545	COG5-COG6-COG7 subcomplex
3551	COG1-COG8-COG2-COG3-COG4 subcomplex
3552	COG1-COG8-COG5-COG6-COG7 subcomplex
3556	COG complex	COG1-COG8-COG2-COG3-COG4-COG5-COG6-COG7 complex
3618	GammaH2AFX-NDHII-Ku70-DNA complex
3634	NR3C2-UBC9-SRC-1 complex
3677	RIN1-STAM2-HRS complex
3678	RIN1-STAM2-EGFR complex, EGF stimulated
3710	CHL2-BMP2 complex
3711	CHL2-BMP2-TSG complex
3714	Pericentrin-GCP complex
3729	SKI-SMAD2 hexameric complex
3733	SKI-SMAD3 hexameric complex
3739	SKI-SMAD2-SMAD4 pentameric complex
3740	SKI-SMAD3-SMAD4 pentameric complex
3749	CREBBP-SMAD2 hexameric complex
3750	CREBBP-SMAD3 hexameric complex
3753	CREBBP-SMAD2-SMAD4 pentameric complex
3754	CREBBP-SMAD3-SMAD4 pentameric complex
3828	DRIP78-PHLP complex
3830	ADRB2 homodimer complex
3847	TCL1(trimer)-AKT1 complex
3848	TCL1(trimer)-AKT2 complex
3849	TCL1(homotrimer) complex
3853	Rb-HDAC1 complex
3900	GABP(gamma)1-E2F1-DP1 complex
3917	Ternary complex (GATA4, SRF, MYOCD)
3941	RCP-Rab11 complex
3959	SMAD3-SMAD4-cSKI, TGF(beta)-dependent
3961	SMAD3-cSKI-SIN3A-HDAC1 complex
3972	SMURF2-SMAD3-SnoN complex, TGF(beta)-dependent
3979	mTORC2 complex (mTOR/FRAP1, LST8, mAVO3/RICTOR, SIN1)
3980	mTOR-RAPTOR complex
3988	ClpP complex, heptameric
3991	ClpX complex, hexameric
3992	ClpXP complex
4025	Affixin-actinin(alpha) complex
4039	PAR4-BACE1 complex
4043	NEMO-HIF2(alpha)-ARNT complex
4062	NRP1-VEGFR2-VEGF(165) complex
4072	Heterotrimeric SKP1-CUL1-ROC1 complex
4081	Ku70/Ku86 complex	Ku complex
4082	Ku70/Ku86/Werner complex
4089	SMAD6-HOXC8 complex
4090	SMAD6-HOXA9 complex
4095	Catulin (alpha) - catenin (beta) complex
4096	Catenin (alpha) - catenin (beta) complex
4158	HSP90-FKBP38-CAM-Ca(2+) complex
4200	DLP1-hFIS1 complex
4216	GR-hnRNP U complex
4389	EIF3 core complex (EIF3A, EIF3B, EIF3G, EIF3I)
4392	EIF3 complex (EIF3A, EIF3B, EIF3G, EIF3I, EIF3C)
4395	EIF3 complex (EIF3B, EIF3G, EIF3I)
4399	EIF3 complex (EIF3B, EIF3J, EIF3I)
4403	EIF3 complex (EIF3A, EIF3B, EIF3G, EIF3I, EIF3J)
4478	CBF-DNA complex
4498	p32-CBF-DNA complex
4869	beta(1)-AR receptosome (ADRB1-SAP97-AKAP79-PRKAR2A)
4976	SVIP-p97/VCP-DERL1 complex
4977	gp78-p97/VCP-DERL1 complex
4997	p97/VCP-VIMP-DERL1 complex
4998	p97/VCP-VIMP-DERL2 complex
4999	p97/VCP-VIMP-DERL1-DERL2-HRD1-SEL1L complex
5099	RB1(hypophosphorylated)-E2F4 complex
5100	CyclinD3-CDK4-CDK6 complex
5101	CyclinD3-CDK4-CDK6-p21 complex
5107	p34(SEI-1)-CDK4-CyclinD2 complex
5117	pRb2/p130-multimolecular complex (DNMT1, E2F4, SuV39H1, HDAC1, RBL2)
5118	pRb2/p130-multimolecular complex (RB2, E2F4, HDAC1, SUV39H1, P300)
5143	E2F1-Rb complex
5144	E2F1-p107-cyclinA complex
5146	RB1-TFAP2A complex
5153	CTFC-TAF1 complex
5154	CTCF-nucleophosmin complex
5158	SMARCA2/BRM-BAF57-MECP2 complex
5159	E2F4-p107-cyclinE complex
5160	E2F4-p130 complex
5162	ELK1-SRF-ELK3 complex
5165	AP1G1-PACS1-FURIN complex
5171	SH3KBP1-CBLB-EGFR complex
5176	MGC1-DNA-PKcs-Ku complex
5177	Polycystin-1 multiprotein complex (ACTN1, CDH1, SRC, JUP, VCL, CTNNB1, PXN, BCAR1, PKD1, PTK2, TLN1)
5179	NCOA6-DNA-PK-Ku-PARP1 complex
5182	DNA-PK-Ku complex	DNA-PK-Ku70-Ku80 complex
5183	DNA-PK-Ku-eIF2-NF90-NF45 complex
5184	SWI/SNF chromatin-remodeling complex
5189	YWHAQ-CALM1-CABIN1 complex
5190	TIAM1-EFNB1-EPHA2 complex
5193	TNF-alpha/NF-kappa B signaling complex (CHUK, KPNA3, NFKB2, NFKBIB, REL, IKBKG, NFKB1, NFKBIE, RELB, NFKBIA, RELA, TNIP2)
5194	TNF-alpha/NF-kappa B signaling complex (SEC16A, CHUK, IKBKB, NFKB2, REL, IKBKG, MAP3K14, RELA, FBXW7, USP2)
5195	PTIP-HMT complex
5196	TNF-alpha/NF-kappa B signaling complex (CHUK, BTRC, NFKB2, PPP6C, REL, CUL1, IKBKE, SAPS2, SAPS1, ANKRD28, RELA, SKP1)
5197	PTIP-DNA damage response complex
5198	CBP-RARA-RXRA-DNA complex, ligand stimulated
5199	Kinase maturation complex 1
5209	Ubiquilin-proteasome complex
5210	TANK-TRAF2-TRAF3 complex
5211	RAF1-PPP2-PIN1 complex
5212	Kinase maturation complex 2
5213	Pex26-Pex6-Pex1 complex
5215	CS-MAP3K7IP1-MAP3K7IP2 complex
5217	Calreticulin oligomer complex
5220	CHUK-IQGAP2-AKAP8L-RELA-TNIP2 complex
5222	p14-Mp1-MEK1 complex
5223	Casein kinase II (beta-dimer, alpha'-dimer)
5224	Casein kinase II (beta-dimer, alpha, alpha')
5225	Casein kinase II (beta-dimer, alpha-dimer)
5226	p14-Mp1-ERK2 complex
5228	REL-MAP3K8-RELA-TNIP2-PAPOLA complex
5229	RPA complex	replication complex
5230	CHUK-NFKB2-REL-IKBKG-SPAG9-NFKB1-NFKBIE-COPB2-TNIP1-NFKBIA-RELA-TNIP2 complex
5231	53BP1-containing complex	53BP1-Ku70-Ku80-RPA1-RPA2 complex
5232	TNF-alpha/Nf-kappa B signaling complex (RPL6, RPL30, RPS13, CHUK, DDX3X, NFKB2, NFKBIB, REL, IKBKG, NFKB1, MAP3K8, RELB, GLG1, NFKBIA, RELA, TNIP2, GTF2I)
5233	TNF-alpha/NF-kappa B signaling complex 5
5234	IKBKB-CDC37-KIAA1967-HSP90AB1-HSP90AA1 complex
5235	WRN-Ku70-Ku80-PARP1 complex
5239	CAP(C)-CAP(E) complex	SMC2-SMC4 complex
5241	SMC1-SMC3 complex
5243	XRCC1-LIG3-PNK-TDP1 complex
5244	Dolichol-phosphate mannose (DPM) synthase
5251	Ku-ORC complex
5253	MNK1-eIF4F complex
5260	TCF4-CTNNB1-SUMO1-EP300-HADAC6 complex
5261	TCF4-CTNNB1-EP300 complex
5262	TCF4-CTNNB1 complex
5264	TCF4-CTNNB1-CREBBP complex
5266	TNF-alpha/NF-kappa B signaling complex 6
5267	VHL-VDU1-TCEB1-TCEB2 complex
5268	TNF-alpha/NF-kappa B signaling complex 7
5269	TNF-alpha/NF-kappa B signaling complex 8
5270	VHL-TCEB1-TCEB2 complex
5273	VHL-TBP1-HIF1A complex
5274	Cell-cell junction complex (ARHGAP10-CTNNA1)
5276	HIF1A-OS9-EGLN1 complex
5277	HIF1A-OS9-EGLN3 complex
5280	RAB9-TIP47-MPRI complex
5281	Cell-cell junction complex (CDH1-CTNNB1)
5282	CAS-SRC-FAK complex
5283	tRNA splicing endonuclease
5284	RNA endonuclease (SEN2deltaEx8, SEN54, CLP1)
5285	TNF-alpha/NF-kappa B signaling complex 9
5286	TNF-alpha/NF-kappa B signaling complex 10
5287	CDK4-CCND1 complex
5288	P53-BARD1-Ku70 complex
5293	ETS2-SMARCA4-INI1 complex
5317	LATS1-HTRA2-BIRC4 complex
5318	DDEF1-CTTN-PXN complex
5319	CDH1-CKS1B complex
5320	CDH1-SKP2 complex
5331	YY1-MDM2-p53 complex
5337	ELMO1-DOCK1 complex
5341	ELMO1-DOCK2 complex
5342	ELMO1-DOCK1-RAC1 complex
5343	ELMO1-DOCK1-CRKII complex
5360	AGO2-FXR1-TNF(alpha)ARE-RNP complex
5361	Cell division cycle complex (CDC27, CDC16, ANAPC7)
5363	Actin-ribonucleoprotein complex (POLR2A, GTF2F1, HNRNPU)
5367	THRB-RXRB complex
5369	ATM homodimer complex
5370	ERAP1-ERAP2 complex
5371	Grancalcin-sorcin complex
5372	SRI homodimer complex
5373	Chromatin remodeling complex (TACC2, TACC3, PCAF)
5375	EGR-EP300 complex
5377	RNA-induced silencing complex, RISC	TRBP containing complex (DICER, TRBP, AGO2)
5378	TRBP containing complex (DICER, TRBP, AGO2, RPL7A, EIF6, MOV10)
5380	TRBP containing complex (DICER, RPL7A, EIF6, MOV10 and subunits of the 60S ribosomal particle)
5381	RNA-induced silencing complex, RISC	TRBP containing complex (DICER, TRBP, AGO2)
5382	ARNT-HIF1A complex
5383	TRIB3-DDIT3 complex
5384	RAG1-RAG2 tetramer complex
5385	GAIT complex
5386	MLL1-WDR5 complex
5388	SERPINA1-ELA2 complex
5389	SERPINA3-CTSG complex
5391	SERPINA1-CTSG complex
5400	BRCC complex
5401	PLEKHM2-KIF5B complex	SKIP-kinesin complex
5407	NGF-TrkA complex
5408	Neurotrophin-3-p75 complex
5409	TIAM1-GRIN1 complex
5411	EDG1-HTR1D complex
5412	HTR1D homodimer complex
5414	HTR1A-HTR1D complex
5415	HTR1B homodimer complex
5416	HTR1A-HTR1B complex
5417	HTR1D-HTR1B complex
5418	GABBR2-HTR1A complex
5419	HTR1A-GPR26 complex
5420	HTR1A-EDG3 complex
5421	HTR1A homodimer complex
5422	HTR1A-EDG1 complex
5423	HSP70-BAG5-PARK2 complex
5424	NGF-p75 complex
5426	ANCO1-HDAC3 complex
5432	Sororin-cohesin complex
5441	NRG1-IKZF4 complex
5442	EPOR receptor complex
5444	CRKII-C3G complex
5446	EPO-EPOR complex
5449	Splicing-associated factors complex	-20/24 complex
5450	Mediator complex
5451	MED18-MED20-MED29 mediator subcomplex
5460	p50-p65 NF(kappa)B complex
5461	p50-p65 NF(kappa)B-SRC1 complex
5464	I(kappa)B(alpha)-NF(kappa)Bp50-NF(kappa)Bp65 complex
5465	IKB(epsilon)-RELA-cREL complex
5466	IKB(beta)-RELA-cREL complex
5467	IKB(alpha)-RELA-cREL complex
5473	FAS-FADD-CASP8 complex
5475	MURR1-NF(kappa)Bp65-IKBA complex
5492	IKBA-NF(kappa)Bp65-NF(kappa)Bp50 complex
5495	TFIIH transcription factor complex (ERCC2, ERCC3, GTF2H1, CDK7, CCNH, GTF2H2)
5498	ILK-PARVB-ARHGEF6 complex
5499	PARVB-ARHGEF6 complex
5502	EED-EZH-YY1 polycomb complex
5513	Polycomb repressive complex	hPc2-RING1-BMI1-HPH1 complex
5518	BMI1-HPH1-HPH2 complex
5521	EED-EZH polycomb complex
5526	CALM1-FKBP38-BCL2 complex
5529	TRAF2-cIAP1/BIRC2 complex
5530	Homodimeric complex LTBR
5531	Tumor necrosis factor receptor 1 signaling complex
5534	PLCB1-PARD3-PARD6A complex
5535	PLCB3-PARD3-PARD6A complex
5540	TRAF2-TRADD complex
5541	Ternary complex (TRAF2, FADD, TRADD)
5542	CCNB2-CDC2 complex
5543	CCNB1-CDC2 complex
5544	CDC2-PCNA-CCNB1-GADD45A complex
5545	CDC2-PCNA-CCNB1-GADD45B complex
5546	CDC2-PCNA-CCNB1-GADD45G complex
5548	IL-12 heterodimer complex
5549	IL-12 subunit p40 homodimer complex
5550	CDC2-CCNB1-CCNF complex
5551	CDC2-CCNB1-PTCH1 complex
5556	CDK2-CCNA2 complex
5557	CDC2-CCNA2 complex
5558	PAR6-CDC42 complex
5559	CDC2-CCNA2-CDK2 complex
5560	CDK2-CCNE1 complex
5564	LMO4-gp130 complex
5573	Stat1-alpha-dimer-CBP DNA-protein complex
5575	SHP-NR5A2 complex
5579	CNTF-CNTFR-gp130-LIFR complex
5582	LIFR-LIF-gp130 complex
5589	LINC complex, S-phase
5593	LINC core complex
5596	LINC complex, quiescent cells
5604	Emerin complex 1
5606	Emerin-actin-NMI-(alphaII)spectrin complex
5607	Emerin-actin-NMI complex
5608	Emerin architectural complex
5609	Emerin regulatory complex
5611	Emerin complex 24
5613	Emerin complex 25
5614	Emerin complex 32
5615	Emerin complex 52
5622	HSP90-CIP1-FKBPL complex
5641	PSD95-FYN-NR2A complex
5642	Securin-separase complex
5643	ESPL1-CDC2 complex
5646	FARP2-NRP1-PlexinA1 complex
5647	FARP2-NRP1-PlexinA2 complex
5648	FARP2-NRP1-PlexinA3 complex
5649	FARP2-NRP1-PlexinA4 complex
5654	SEMA4A-PlexinD1 complex
5655	Ternary complex (LRRC7, CAMK2a, ACTN4)
5656	CEBPE-E2F1-RB1 complex
5658	Nrp1-PlexinD1 complex
5663	TRIM27-RB1 complex
5683	hRAD51C-hXRCC3 complex
5684	Membrane protein complex (DERL1, SELS, VCP)
5685	Membrane protein complex (VCP, UFD1L, SEC61B)
5689	SEMA6D-PlexinA1-NRP1 complex
5691	TALL1 homo-oligomer complex
5694	Nucleolar remodeling complex (NoRC complex)
5695	TIP5-DNMT-HDAC1 complex
5696	VEGFA(165)-KDR-NRP1 complex
5698	VEGFA(165)-VEGFR2-NRP1 complex
5701	NRP1-VEGF(165/121) complex
5709	ArgBP2a-CBL-PTK2B complex
5710	PRMT2 homo-oligomer complex
5712	FAK-beta5 integrin complex, VEGF induced
5713	SH3P2/OSTF1-CBL-SRC complex
5714	eNOS-CAV1 complex
5716	eNOS-HSP90 complex, VEGF induced
5718	eNOS-HSP90-AKT complex, VEGF induced
5720	CIN85-CBL complex
5721	CIN85-CBL-SH3GL2 complex
5724	CIN85-SH3GL3-CBL complex
5727	TBP-TAF complex
5730	IKBKG homotrimer complex
5731	NRP1-VEGFC complex, heparin dependent
5732	NRP2-VEGFC complex
5733	NRP2-VEGFD complex, heparin dependent
5734	NRP1-VEGFD complex, heparin dependent
5735	TGF-beta receptor-SMAD3 complex
5736	Pre-initiation complex (PIC)
5740	NRP2-VEGFR3 complex
5745	PlexinA1-NRP1 complex
5746	PlexinA1-NRP1-SEMA3A complex
5747	2AR-mGluR2 complex
5748	2AR-mGluR2 complex
5749	MRIT complex
5755	SUMO1-SUA1-UBA2 complex
5756	SUA1-UBA2 complex
5757	PLXNA1-RANBPM complex
5758	PLXNA2-RANBPM complex
5759	PLXNA3-RANBPM complex
5760	PLXNA4-RANBPM complex
5762	CRMP-MICAL-PlexinA1 complex, induced by SEMA3A
5770	RUNX1-CBF-beta-DNA complex
5772	ZO1-(beta)cadherin-(VE)cadherin-VEGFR2 complex
5798	Death induced signaling complex II (FADD, CASP8, CFLAR), cytosolic, CD95L induced
5799	Death induced signaling complex DISC (FAS, FADD, CASP8, CFLAR), membrane-associated, CD95L induced
5800	Death-inducing signaling complex DISC (type I cells associated), stimulated
5805	PGAM5-KEAP1-NRF2 complex
5809	GABAA receptor
5816	Apoptosome-procaspase 9 complex
5823	MCL1-BAK1 complex
5827	IKBKG tetramer complex
5828	IKBKG-IKBKB complex
5829	IKBKG-CHUK complex
5830	DJ-1-SNCA complex, high molecular weight complex
5832	PINK1-MIRO2-Milton complex
5836	MIRO2-Milton complex
5837	PPD complex	Parkin-PINK1-DJ1 complex
5843	AIF-CYPA-DNA complex
5844	I-kappa-B kinase (IKK) complex
5849	HSP90-CDC37-LRRK2 complex
5856	AK2-FADD-caspase-10 (AFAC10) complex
5859	FAS-FADD-CASP8-CASP10 complex
5860	FAS-FADD-CASP8 complex
5861	FAS-FADD-CASP10 complex
5862	CAV1-VDAC1-ESR1 complex
5870	FE65-TSHZ3-HDAC1 complex
5872	BRAF-MAP2K1-MAP2K2-YWHAE complex
5873	RAF1-MAP2K1-YWHAE complex
5876	PPP2R1A-PPP2R1B-PPP2CA-PPME1-EIF4A1 complex
5877	MAP2K1-BRAF-RAF1-YWHAE-KSR1 complex
5918	KSR1 homooligomer complex
5919	BRAF-RAF1-14-3-3 complex
5920	KSR1-RAF1-MEK complex
5921	KSR1-BRAF-MEK complex
5922	RAF1-RAS complex, EGF induced
5923	RAF1-BRAF complex, RAS stimulated
5924	RAF1-CNK1 complex, RAS stimulated
5925	BRAF-CNK1 complex, not RAS stimulated
5926	CNK1 homodimer complex
5928	CNK1-SRC-RAF1 complex
