# Supplementary material for: Modularity in Protein Complex and Drug Interactions Reveals New Polypharmacological Properties
Source: PLoS One. 2012 Jan 18;7(1):e30028. doi: 10.1371/journal.pone.0030028 (PMC3261189; doi:10.1371/journal.pone.0030028)
Supplement: Information S3 — Mapping between CORUM identifiers and common names of protein complexes. (XLS) [file pone.0030028.s003.xls]

## Sheet: drug_names
DrugBank ID	Drug name
DB00002	Cetuximab
DB00004	Denileukin diftitox
DB00005	Etanercept
DB00008	Peginterferon alfa-2a
DB00009	Alteplase
DB00011	Interferon alfa-n1
DB00012	Darbepoetin alfa
DB00013	Urokinase
DB00014	Goserelin
DB00015	Reteplase
DB00016	Epoetin alfa
DB00018	Interferon alfa-n3
DB00019	Pegfilgrastim
DB00022	Peginterferon alfa-2b
DB00025	Antihemophilic Factor
DB00028	Immune globulin
DB00029	Anistreplase
DB00030	Insulin recombinant
DB00031	Tenecteplase
DB00032	Menotropins
DB00034	Interferon Alfa-2a, Recombinant
DB00036	Coagulation factor VIIa
DB00039	Palifermin
DB00041	Aldesleukin
DB00042	Botulinum Toxin Type B
DB00044	Lutropin alfa
DB00046	Insulin Lyspro recombinant
DB00047	Insulin Glargine recombinant
DB00048	Collagenase
DB00050	Cetrorelix
DB00051	Adalimumab
DB00052	Somatropin recombinant
DB00054	Abciximab
DB00055	Drotrecogin alfa
DB00056	Gemtuzumab ozogamicin
DB00058	Alpha-1-proteinase inhibitor
DB00061	Pegademase bovine
DB00065	Infliximab
DB00068	Interferon beta-1b
DB00069	Interferon alfacon-1
DB00070	Hyaluronidase
DB00071	Insulin, porcine
DB00072	Trastuzumab
DB00073	Rituximab
DB00074	Basiliximab
DB00075	Muromonab
DB00078	Ibritumomab
DB00081	Tositumomab
DB00082	Pegvisomant
DB00083	Botulinum Toxin Type A
DB00086	Streptokinase
DB00087	Alemtuzumab
DB00091	Cyclosporine
DB00092	Alefacept
DB00095	Efalizumab
DB00097	Choriogonadotropin alfa
DB00099	Filgrastim
DB00100	Coagulation Factor IX
DB00102	Becaplermin
DB00105	Interferon Alfa-2b, Recombinant
DB00108	Natalizumab
DB00110	Palivizumab
DB00111	Daclizumab
DB00112	Bevacizumab
DB00114	Pyridoxal Phosphate
DB00120	L-Phenylalanine
DB00122	Choline
DB00123	L-Lysine
DB00125	L-Arginine
DB00126	Vitamin C
DB00128	L-Aspartic Acid
DB00130	L-Glutamine
DB00131	Adenosine monophosphate
DB00133	L-Serine
DB00134	L-Methionine
DB00136	Calcitriol
DB00139	Succinic acid
DB00142	L-Glutamic Acid
DB00144	Phosphatidylserine
DB00145	Glycine
DB00146	Calcidiol
DB00147	Pyridoxal
DB00148	Creatine
DB00149	L-Leucine
DB00153	Ergocalciferol
DB00154	gamma-Homolinolenic acid
DB00155	L-Citrulline
DB00157	NADH
DB00159	Icosapent
DB00160	L-Alanine
DB00163	Vitamin E
DB00165	Pyridoxine
DB00167	L-Isoleucine
DB00170	Menadione
DB00171	Adenosine triphosphate
DB00172	L-Proline
DB00175	Pravastatin
DB00176	Fluvoxamine
DB00180	Flunisolide
DB00181	Baclofen
DB00182	Amphetamine
DB00184	Nicotine
DB00186	Lorazepam
DB00187	Esmolol
DB00188	Bortezomib
DB00189	Ethchlorvynol
DB00195	Betaxolol
DB00198	Oseltamivir
DB00210	Adapalene
DB00216	Eletriptan
DB00217	Bethanidine
DB00218	Moxifloxacin
DB00221	Isoetharine
DB00226	Guanadrel Sulfate
DB00228	Enflurane
DB00230	Pregabalin
DB00232	Methyclothiazide
DB00237	Butabarbital
DB00241	Butalbital
DB00244	Mesalazine
DB00246	Ziprasidone
DB00247	Methysergide
DB00255	Diethylstilbestrol
DB00264	Metoprolol
DB00269	Chlorotrianisene
DB00273	Topiramate
DB00276	Amsacrine
DB00279	Liothyronine
DB00281	Lidocaine
DB00284	Acarbose
DB00285	Venlafaxine
DB00286	Conjugated Estrogens
DB00288	Amcinonide
DB00290	Bleomycin
DB00292	Etomidate
DB00294	Etonogestrel
DB00304	Desogestrel
DB00306	Talbutal
DB00307	Bexarotene
DB00309	Vindesine
DB00312	Pentobarbital
DB00315	Zolmitriptan
DB00316	Acetaminophen
DB00317	Gefitinib
DB00320	Dihydroergotamine
DB00321	Amitriptyline
DB00328	Indomethacin
DB00335	Atenolol
DB00349	Clobazam
DB00350	Minoxidil
DB00351	Megestrol
DB00356	Chlorzoxazone
DB00360	Tetrahydrobiopterin
DB00361	Vinorelbine
DB00363	Clozapine
DB00367	Levonorgestrel
DB00368	Norepinephrine
DB00370	Mirtazapine
DB00371	Meprobamate
DB00373	Timolol
DB00380	Dexrazoxane
DB00385	Valrubicin
DB00396	Progesterone
DB00397	Phenylpropanolamine
DB00398	Sorafenib
DB00401	Nisoldipine
DB00404	Alprazolam
DB00407	Ardeparin
DB00418	Secobarbital
DB00421	Spironolactone
DB00425	Zolpidem
DB00436	Bendroflumethiazide
DB00443	Betamethasone
DB00444	Teniposide
DB00445	Epirubicin
DB00449	Dipivefrin
DB00451	Levothyroxine
DB00459	Acitretin
DB00461	Nabumetone
DB00463	Metharbital
DB00465	Ketorolac
DB00466	Picrotoxin
DB00467	Enoxacin
DB00469	Tenoxicam
DB00474	Methohexital
DB00475	Chlordiazepoxide
DB00480	Lenalidomide
DB00481	Raloxifene
DB00482	Celecoxib
DB00484	Brimonidine
DB00487	Pefloxacin
DB00490	Buspirone
DB00491	Miglitol
DB00499	Flutamide
DB00500	Tolmetin
DB00506	Norgestrel
DB00521	Carteolol
DB00523	Alitretinoin
DB00527	Dibucaine
DB00530	Erlotinib
DB00533	Rofecoxib
DB00537	Ciprofloxacin
DB00539	Toremifene
DB00541	Vincristine
DB00554	Piroxicam
DB00562	Benzthiazide
DB00568	Cinnarizine
DB00570	Vinblastine
DB00571	Propranolol
DB00573	Fenoprofen
DB00575	Clonidine
DB00580	Valdecoxib
DB00586	Diclofenac
DB00588	Fluticasone Propionate
DB00589	Lisuride
DB00598	Labetalol
DB00599	Thiopental
DB00603	Medroxyprogesterone
DB00605	Sulindac
DB00606	Cyclothiazide
DB00612	Bisoprolol
DB00615	Rifabutin
DB00619	Imatinib
DB00621	Oxandrolone
DB00623	Fluphenazine
DB00624	Testosterone
DB00626	Bacitracin
DB00628	Clorazepate
DB00629	Guanabenz
DB00631	Clofarabine
DB00633	Dexmedetomidine
DB00635	Prednisone
DB00641	Simvastatin
DB00651	Dyphylline
DB00655	Estrone
DB00656	Trazodone
DB00663	Flumethasone Pivalate
DB00665	Nilutamide
DB00668	Epinephrine
DB00669	Sumatriptan
DB00675	Tamoxifen
DB00683	Midazolam
DB00685	Trovafloxacin
DB00686	Pentosan Polysulfate
DB00687	Fludrocortisone
DB00690	Flurazepam
DB00692	Phentolamine
DB00696	Ergotamine
DB00697	Tizanidine
DB00700	Eplerenone
DB00707	Porfimer
DB00712	Flurbiprofen
DB00720	Clodronate
DB00734	Risperidone
DB00741	Hydrocortisone
DB00749	Etodolac
DB00751	Epinastine
DB00753	Isoflurane
DB00755	Tretinoin
DB00759	Tetracycline
DB00762	Irinotecan
DB00764	Mometasone
DB00769	Hydrocortamate
DB00773	Etoposide
DB00774	Hydroflumethiazide
DB00775	Tirofiban
DB00783	Estradiol
DB00784	Mefenamic acid
DB00786	Marimastat
DB00788	Naproxen
DB00794	Primidone
DB00799	Tazarotene
DB00800	Fenoldopam
DB00801	Halazepam
DB00808	Indapamide
DB00812	Phenylbutazone
DB00814	Meloxicam
DB00816	Orciprenaline
DB00818	Propofol
DB00821	Carprofen
DB00823	Ethynodiol Diacetate
DB00829	Diazepam
DB00834	Mifepristone
DB00836	Loperamide
DB00837	Progabide
DB00841	Dobutamine
DB00842	Oxazepam
DB00849	Methylphenobarbital
DB00850	Perphenazine
DB00851	Dacarbazine
DB00852	Pseudoephedrine
DB00858	Dromostanolone
DB00861	Diflunisal
DB00865	Benzphetamine
DB00866	Alprenolol
DB00867	Ritodrine
DB00870	Suprofen
DB00871	Terbutaline
DB00873	Loteprednol Etabonate
DB00880	Chlorothiazide
DB00882	Clomifene
DB00887	Bumetanide
DB00890	Dienestrol
DB00898	Ethanol
DB00901	Bitolterol
DB00910	Paricalcitol
DB00914	Phenformin
DB00918	Almotriptan
DB00925	Phenoxybenzamine
DB00926	Etretinate
DB00928	Azacitidine
DB00935	Oxymetazoline
DB00936	Salicyclic acid
DB00938	Salmeterol
DB00939	Meclofenamic acid
DB00945	Aspirin
DB00947	Fulvestrant
DB00949	Felbamate
DB00952	Naratriptan
DB00953	Rizatriptan
DB00957	Norgestimate
DB00959	Methylprednisolone
DB00960	Pindolol
DB00962	Zaleplon
DB00963	Bromfenac
DB00964	Apraclonidine
DB00968	Methyldopa
DB00977	Ethinyl Estradiol
DB00978	Lomefloxacin
DB00980	Ramelteon
DB00982	Isotretinoin
DB00983	Formoterol
DB00984	Nandrolone
DB00987	Cytarabine
DB00988	Dopamine
DB00991	Oxaprozin
DB00992	Methyl aminolevulinate
DB00995	Auranofin
DB00997	Doxorubicin
DB00998	Frovatriptan
DB00999	Hydrochlorothiazide
DB01001	Salbutamol
DB01003	Cromoglicate
DB01006	Letrozole
DB01009	Ketoprofen
DB01014	Balsalazide
DB01016	Glibenclamide
DB01017	Minocycline
DB01018	Guanfacine
DB01021	Trichlormethiazide
DB01023	Felodipine
DB01028	Methoxyflurane
DB01029	Irbesartan
DB01030	Topotecan
DB01035	Procainamide
DB01041	Thalidomide
DB01043	Memantine
DB01044	Gatifloxacin
DB01049	Ergoloid mesylate
DB01050	Ibuprofen
DB01059	Norfloxacin
DB01064	Isoproterenol
DB01065	Melatonin
DB01068	Clonazepam
DB01069	Promethazine
DB01070	Dihydrotachysterol
DB01073	Fludarabine
DB01076	Atorvastatin
DB01079	Tegaserod
DB01098	Rosuvastatin
DB01099	Flucytosine
DB01100	Pimozide
DB01102	Arbutamine
DB01104	Sertraline
DB01107	Methyprylon
DB01109	Heparin
DB01110	Miconazole
DB01118	Amiodarone
DB01119	Diazoxide
DB01120	Gliclazide
DB01128	Bicalutamide
DB01134	Desoxycorticosterone Pivalate
DB01136	Carvedilol
DB01137	Levofloxacin
DB01151	Desipramine
DB01154	Thiamylal
DB01158	Bretylium
DB01159	Halothane
DB01165	Ofloxacin
DB01169	Arsenic trioxide
DB01170	Guanethidine
DB01173	Orphenadrine
DB01174	Phenobarbital
DB01177	Idarubicin
DB01179	Podofilox
DB01181	Ifosfamide
DB01183	Naloxone
DB01185	Fluoxymesterone
DB01188	Ciclopirox
DB01189	Desflurane
DB01191	Dexfenfluramine
DB01193	Acebutolol
DB01196	Estramustine
DB01200	Bromocriptine
DB01203	Nadolol
DB01204	Mitoxantrone
DB01205	Flumazenil
DB01208	Sparfloxacin
DB01210	Levobunolol
DB01214	Metipranolol
DB01216	Finasteride
DB01222	Budesonide
DB01224	Quetiapine
DB01225	Enoxaparin
DB01229	Paclitaxel
DB01234	Dexamethasone
DB01236	Sevoflurane
DB01238	Aripiprazole
DB01240	Epoprostenol
DB01244	Bepridil
DB01248	Docetaxel
DB01254	Dasatinib
DB01259	Lapatinib
DB01262	Decitabine
DB01268	Sunitinib
DB01269	Panitumumab
DB01270	Ranibizumab
DB01271	Idursulfase
DB01273	Varenicline
DB01274	Arformoterol
DB01275	Hydralazine
DB01277	Mecasermin
DB01278	Pramlintide
DB01279	Galsulfase
DB01283	Lumiracoxib
DB01288	Fenoterol
DB01291	Pirbuterol
DB01295	Bevantolol
DB01296	Glucosamine
DB01297	Practolol
DB01325	Quinethazone
DB01353	Butethal
DB01355	Hexobarbital
DB01356	Lithium
DB01357	Mestranol
DB01359	Penbutolol
DB01366	Procaterol
DB01367	Rasagiline
DB01373	Calcium
DB01375	Dihydroxyaluminium
DB01381	Ginkgo biloba
DB01392	Yohimbine
DB01394	Colchicine
DB01395	Drospirenone
DB01399	Salsalate
DB01404	Ginseng
DB01406	Danazol
DB01407	Clenbuterol
DB01408	Bambuterol
DB01411	Pranlukast
DB01429	Aprindine
DB01466	Ethylmorphine
DB01472	4-Methoxyamphetamine
DB01481	Delta1-dihydrotestosterone
DB01520	Tenocyclidine
DB01541	Boldenone
DB01564	Calusterone
DB01580	Oxprenolol
DB01588	Prazepam
DB01589	Quazepam
DB01590	Everolimus
DB01595	Nitrazepam
DB01600	Tiaprofenic acid
DB01628	Etoricoxib
DB01630	SC-74020
DB01645	Genistein
DB01649	7-Methyl-Gpppa
DB01675	Methacrylyl-Coenzyme A
DB01678	RU84687
DB01694	D-tartaric acid
DB01727	Isocitric Acid
DB01731	(S)-Wiskostatin
DB01769	Double Oxidized Cysteine
DB01772	DB01772
DB01782	2,6-Dihydroanthra/1,9-Cd/Pyrazol-6-One
DB01793	I-5
DB01827	2,3,5,6-Tetrafluoro-4-Methoxy-Benzamide
DB01830	DB01830
DB01863	Inositol 1,3,4,5-Tetrakisphosphate
DB01867	Ethylene Glycol
DB01873	Epothilone D
DB01888	DB01888
DB01892	Hyperforin
DB01893	N6-Benzyl Adenosine-5'-Diphosphate
DB01907	Nicotinamide-Adenine-Dinucleotide
DB01941	DB01941
DB01942	Formic Acid
DB01943	Compound 15
DB01949	2-Amino-N,3,3-Trimethylbutanamide
DB01950	DB01950
DB01954	DB01954
DB01962	Phosphonotyrosine
DB01992	Coenzyme A
DB01997	3-Bromo-7-Nitroindazole
DB01998	DB01998
DB02010	Staurosporine
DB02052	Indirubin-3'-Monoxime
DB02058	SU4984
DB02091	DB02091
DB02106	DB02106
DB02116	Olomoucine
DB02152	K-252a
DB02169	DB02169
DB02175	Malonic acid
DB02197	DB02197
DB02207	7-Nitroindazole
DB02210	Hexane-1,6-Diol
DB02264	O2-Sulfo-Glucuronic Acid
DB02297	2-Amino-6-Chloropyrazine
DB02300	Calcipotriol
DB02341	Mdl 101,146
DB02360	Bis-Napthyl Beta-Ketophosphonic Acid
DB02378	MMI-175
DB02379	Beta-D-Glucose
DB02388	DB02388
DB02407	6-O-Cyclohexylmethyl Guanine
DB02424	Geldanamycin
DB02482	Phosphonothreonine
DB02491	DB02491
DB02538	DB02538
DB02546	Vorinostat
DB02584	DB02584
DB02603	DB02603
DB02615	Compound 19
DB02628	DB02628
DB02634	Compound 16
DB02647	DB02647
DB02692	DB02692
DB02701	Nicotinamide
DB02709	Resveratrol
DB02715	Compound 18
DB02716	7-Methyl-Guanosine-5'-Triphosphate
DB02733	Purvalanol
DB02754	DB02754
DB02763	5-Mercapto-2-Nitro-Benzoic Acid
DB02779	Dodecane-Trimethylamine
DB02833	DB02833
DB02840	DB02840
DB02860	Calyculin A
DB02872	DB02872
DB02898	DB02898
DB02901	Dihydrotestosterone
DB02915	DB02915
DB02930	DB02930
DB02942	Inositol 1,3-Bisphosphate
DB02944	Alpha-D-Mannose
DB02950	Hymenialdisine
DB02963	DB02963
DB02973	DB02973
DB03010	Epothilone B
DB03014	Heme
DB03019	DB03019
DB03023	DB03023
DB03072	DB03072
DB03084	DB03084
DB03100	6-Nitroindazole
DB03115	DB03115
DB03131	Beta-Mercaptoethanol
DB03144	N-Omega-Hydroxy-L-Arginine
DB03147	Flavin-Adenine Dinucleotide
DB03166	Acetic Acid
DB03176	DB03176
DB03181	DB03181
DB03261	Sti-571
DB03265	Inositol-(1,3,4,5)-Tetrakisphosphate
DB03307	DB03307
DB03316	1,4-Diethylene Dioxide
DB03345	2-Sulfhydryl-Ethanol
DB03365	DB03365
DB03428	SU9516
DB03431	Adenosine-5'-Diphosphate
DB03451	DB03451
DB03461	DB03461
DB03490	DB03490
DB03496	Flavopiridol
DB03507	DB03507
DB03509	DB03509
DB03583	DB03583
DB03604	DB03604
DB03606	(S)-Rolipram
DB03615	Ribostamycin
DB03623	9-(4-Hydroxyphenyl)-2,7-Phenanthroline
DB03663	DB03663
DB03683	DB03683
DB03684	2-Methyl-2,4-Pentanediol
DB03737	DB03737
DB03742	Compound 4-D
DB03749	DB03749
DB03754	Tris(Hydroxymethyl)Aminomethane
DB03783	Phenacetin
DB03788	GC-24
DB03793	Benzoic Acid
DB03801	Lysine Nz-Carboxylic Acid
DB03802	DB03802
DB03900	2-Methyl-2-Propanol
DB03909	DB03909
DB03925	Ono-6818
DB03935	1,4-Dideoxy-O2-Sulfo-Glucuronic Acid
DB03959	N,O6-Disulfo-Glucosamine
DB03963	S-(Dimethylarsenic)Cysteine
DB03965	Fucose
DB03981	DB03981
DB03996	DB03996
DB04003	DB04003
DB04006	DB04006
DB04014	Alsterpaullone
DB04016	DB04016
DB04077	Glycerol
DB04101	DB04101
DB04149	(R)-Rolipram
DB04184	Acetate Ion
DB04186	DB04186
DB04258	Seocalcitol
DB04272	Citric Acid
DB04288	DB04288
DB04315	Guanosine-5'-Diphosphate
DB04331	Monastrol
DB04395	DB04395
DB04399	Cacodylate Ion
DB04402	2-Propanol, Isopropanol
DB04407	DB04407
DB04447	1,4-Dithiothreitol
DB04464	N-Formylmethionine
DB04471	DB04471
DB04518	DB04518
DB04534	5-Nitroindazole
DB04573	Estriol
DB04575	Quinestrol
DB04576	Fleroxacin
DB04588	DB04588
DB04590	DB04590
DB04593	DB04593
DB04606	DB04606
DB04607	PHENYLAMINOIMIDAZO(1,2-ALPHA)PYRIDINE
DB04608	DB04608
DB04612	DB04612
DB04620	Cycloleucine
DB04630	Aldosterone
DB04652	DB04652
DB04662	OLOMOUCINE II
DB04669	TRIAZOLOPYRIMIDINE
DB04673	DB04673
DB04675	DB04675
DB04690	Camptothecin
DB04716	DB04716
DB04727	DB04727
DB04738	Motuporin
DB04739	DB04739
DB04743	Nimesulide
DB04751	Purvalanol A
DB04758	DB04758
DB04767	DB04767
DB04786	Suramin
DB04796	DB04796
DB04817	Dipyrone
DB04839	Cyproterone
DB04840	Debrisoquin
DB04841	Flunarizine
DB04861	Nebivolol
DB04878	Voglibose
DB04895	Pegaptanib
DB04942	Tamibarotene
DB04948	Lofexidine
DB04967	Lucanthone
DB05630	Sodium stibogluconate
DB06148	Mianserin
DB06262	Droxidopa
DB06271	Sulodexide
DB06285	Teriparatide
DB06287	Temsirolimus
